# Supplementary material for: Buscogeny: A BUSCO leveraged phylogenomic tree builder
Source: Int Microbiol. 2026 Jan 23;29(2):255–67. doi: 10.1007/s10123-025-00752-6 (PMC12904889; doi:10.1007/s10123-025-00752-6)
Supplement: Supplementary file 1 — Supplementary Material 1 (XLSX 108 KB) [file 10123_2025_752_MOESM1_ESM.xlsx]

## Sheet: Alternaria
Organism Name	Assembly Accession	Assembly Name	Organism Name	Organism Infraspecific Names Strain	Assembly Stats Total Sequence Length	Assembly Level	Assembly Release Date	WGS project accession	Assembly Stats Number of Scaffolds	Annotation Count Gene Total
Alternaria alternarina-TB-1129	GCA_036971565.1	ALTB1129b1.0	Alternaria alternarina	TB-1129	33307802	Scaffold	2024-03-04	JAHYXJ01	85
Alternaria alternata Karbala-1	GCA_046563045.1	ASM4656304v1	Alternaria alternata		34308422	Scaffold	2025-01-08	JBKAZY01	864
Alternaria alternata-Altal1	GCA_023079285.1	ASM2307928v1	Alternaria alternata	Altal1	32987698	Scaffold	2022-04-21	JAJMVD01	79
Alternaria alternata-ATCC34957	GCA_001443195.1	ASM144319v1	Alternaria alternata	ATCC 34957	33499641	Contig	2015-11-13	LMXP01	27
Alternaria alternata-B2a	GCA_001696825.1	ASM169682v1	Alternaria alternata	B2a	33016309	Scaffold	2016-08-01	LSHC01	547
Alternaria alternata-B3	GCA_014154925.1	ASM1415492v1	Alternaria alternata	B3	33838288	Contig	2020-08-11	JACBJF01	76
Alternaria alternata-BC2-RLR-17S	GCA_022344995.1	ASM2234499v1	Alternaria alternata	BC2-RLR-17S	33453813	Contig	2022-02-20	JAJBJM01	139
Alternaria alternata-C11	GCA_022344985.1	ASM2234498v1	Alternaria alternata	C11	33628657	Contig	2022-02-20	JAJBJN01	202
Alternaria alternata-C14	GCA_022344955.1	ASM2234495v1	Alternaria alternata	C14	33937141	Contig	2022-02-20	JAJBJO01	391
Alternaria alternata-C19	GCA_022344925.1	ASM2234492v1	Alternaria alternata	C19	33663170	Contig	2022-02-20	JAJBJP01	250
Alternaria alternata-C20	GCA_022344905.1	ASM2234490v1	Alternaria alternata	C20	33512678	Contig	2022-02-20	JAJBJQ01	279
Alternaria alternata-C21	GCA_022344885.1	ASM2234488v1	Alternaria alternata	C21	33484307	Contig	2022-02-20	JAJBJR01	260
Alternaria alternata-C22	GCA_022344895.1	ASM2234489v1	Alternaria alternata	C22	33787654	Contig	2022-02-20	JAJBJS01	211
Alternaria alternata-C24	GCA_022344875.1	ASM2234487v1	Alternaria alternata	C24	33010498	Contig	2022-02-20	JAJBJT01	181
Alternaria alternata-C25	GCA_022344855.1	ASM2234485v1	Alternaria alternata	C25	33619781	Contig	2022-02-20	JAJBJU01	218
Alternaria alternata-C4	GCA_022344825.1	ASM2234482v1	Alternaria alternata	C4	33139412	Contig	2022-02-20	JAJBJV01	169
Alternaria alternata-C5	GCA_022344835.1	ASM2234483v1	Alternaria alternata	C5	33391393	Contig	2022-02-20	JAJBJW01	217
Alternaria alternata-C6	GCA_022344775.1	ASM2234477v1	Alternaria alternata	C6	34025009	Contig	2022-02-20	JAJBJX01	176
Alternaria alternata-D3	GCA_022344765.1	ASM2234476v1	Alternaria alternata	D3	34103675	Contig	2022-02-20	JAJBJY01	192
Alternaria alternata-D4	GCA_022344745.1	ASM2234474v1	Alternaria alternata	D4	34274301	Contig	2022-02-20	JAJBJZ01	236
Alternaria alternata-DET2001	GCA_020736775.1	ASM2073677v1	Alternaria alternata	DET2001	33466707	Scaffold	2021-11-03	JAAOQX01	111
Alternaria alternata-DET2010	GCA_020736745.1	ASM2073674v1	Alternaria alternata	DET2010	33787535	Scaffold	2021-11-03	JAAOQV01	216
Alternaria alternata-DET2019	GCA_020736755.1	ASM2073675v1	Alternaria alternata	DET2019	35169602	Scaffold	2021-11-03	JAAOQU01	449
Alternaria alternata-DZ	GCA_029891365.1	ASM2989136v1	Alternaria alternata	DZ	34108428	Complete Genome	2023-04-28		10
Alternaria alternata-EGS 44-110	GCA_022344705.1	ASM2234470v1	Alternaria alternata	EGS_44-110	34026010	Contig	2022-02-20	JAJBKA01	141
Alternaria alternata-EGS 44-159	GCA_022344695.1	ASM2234469v1	Alternaria alternata	EGS_44-159	34016377	Contig	2022-02-20	JAJBKB01	121
Alternaria alternata-EV-MIL-31	GCA_016097525.1	ASM1609752v1	Alternaria alternata	EV-MIL-31	34964232	Scaffold	2020-12-16	JADAKD01	61	24515
Alternaria alternata-FERA1177	GCA_004154755.1	ASM415475v1	Alternaria alternata	FERA 1177	35633396	Scaffold	2019-02-11	PDXD01	735	13580
Alternaria alternata-H1	GCA_022344665.1	ASM2234466v1	Alternaria alternata	H1	33780720	Contig	2022-02-20	JAJBKC01	220
Alternaria alternata-H10	GCA_022344655.1	ASM2234465v1	Alternaria alternata	H10	33968938	Contig	2022-02-20	JAJBKD01	152
Alternaria alternata-H11	GCA_022344635.1	ASM2234463v1	Alternaria alternata	H11	33661040	Contig	2022-02-20	JAJBKE01	308
Alternaria alternata-H13	GCA_022344625.1	ASM2234462v1	Alternaria alternata	H13	33700628	Contig	2022-02-20	JAJBKF01	202
Alternaria alternata-H15	GCA_022344615.1	ASM2234461v1	Alternaria alternata	H15	33780674	Contig	2022-02-20	JAJBKG01	302
Alternaria alternata-H18	GCA_022344575.1	ASM2234457v1	Alternaria alternata	H18	33180215	Contig	2022-02-20	JAJBKH01	139
Alternaria alternata-H20	GCA_022344555.1	ASM2234455v1	Alternaria alternata	H20	33381644	Contig	2022-02-20	JAJBKJ01	173
Alternaria alternata-H23	GCA_022344495.1	ASM2234449v1	Alternaria alternata	H23	34297043	Contig	2022-02-20	JAJBKK01	322
Alternaria alternata-H3	GCA_022344505.1	ASM2234450v1	Alternaria alternata	H3	33518967	Contig	2022-02-20	JAJBKL01	312
Alternaria alternata-hznu325	GCA_020449105.1	ASM2044910v1	Alternaria alternata	hznu325	33740545	Contig	2021-10-13	JAIZPG01	285
Alternaria alternata-JS-0527	GCA_011420255.1	NIBR_JS-0527_1.0	Alternaria alternata	JS-0527	33800049	Scaffold	2020-03-18	WIRD01	18
Alternaria alternata-KAS5516	GCA_020736765.1	ASM2073676v1	Alternaria alternata	KAS5516	33950610	Scaffold	2021-11-03	JAAOQT01	174
Alternaria alternata-KAS5743	GCA_040783835.1	ASM4078383v1	Alternaria alternata	KAS5743	34114442	Scaffold	2024-07-19	JAERND01	211
Alternaria alternata-MOD1-FUNGI5	GCA_004634295.1	ASM463429v1	Alternaria alternata	MOD1-FUNGI5	33390927	Contig	2019-04-04	SJDQ01	1157
Alternaria alternata-MPI-PUGE-AT-0064	GCA_020736535.1	Altalt1	Alternaria alternata	MPI-PUGE-AT-0064	33441249	Contig	2021-11-02	JAHBNJ01	26	13192
Alternaria alternata-NAP07	GCA_009932595.1	AaP1.0	Alternaria alternata	NAP07	35840006	Scaffold	2020-01-15	BJEP01	19
Alternaria alternata-P04PR2	GCA_039700775.1	ASM3970077v1	Alternaria alternata	P04PR2	33095158	Scaffold	2024-05-20	JBDIFU01	79
Alternaria alternata-PF1	GCA_018104255.1	ASM1810425v1	Alternaria alternata	PF1	34859069	Contig	2021-04-20	JADGIO01	15
Alternaria alternata-PN1	GCA_011420445.1	ASM1142044v1	Alternaria alternata	PN1	33717814	Contig	2020-03-19	VEOJ01	13
Alternaria alternata-SRC1lrK2f	GCA_001642055.1	Altal1	Alternaria alternata	SRC1lrK2f	32990834	Scaffold	2016-05-11	LXPP01	79	13577
Alternaria alternata-X1	GCA_022344485.1	ASM2234448v1	Alternaria alternata	X1	33040726	Scaffold	2022-02-20	JAJBKM01	162
Alternaria alternata-X11	GCA_022344465.1	ASM2234446v1	Alternaria alternata	X11	33933969	Contig	2022-02-20	JAJBKN01	170
Alternaria alternata-X12	GCA_022344435.1	ASM2234443v1	Alternaria alternata	X12	33912099	Scaffold	2022-02-20	JAJBKO01	167
Alternaria alternata-X15	GCA_022344415.1	ASM2234441v1	Alternaria alternata	X15	33014735	Contig	2022-02-20	JAJBKP01	116
Alternaria alternata-X16	GCA_022344405.1	ASM2234440v1	Alternaria alternata	X16	33853933	Scaffold	2022-02-20	JAJBKQ01	110
Alternaria alternata-X6	GCA_022344365.1	ASM2234436v1	Alternaria alternata	X6	33439768	Contig	2022-02-20	JAJBKR01	155
Alternaria alternata-X7	GCA_022344355.1	ASM2234435v1	Alternaria alternata	X7	33445883	Scaffold	2022-02-20	JAJBKS01	183
Alternaria alternata-X8	GCA_022344335.1	ASM2234433v1	Alternaria alternata	X8	34088516	Scaffold	2022-02-20	JAJBKT01	116
Alternaria alternata-X9	GCA_022344295.1	ASM2234429v1	Alternaria alternata	X9	34098132	Scaffold	2022-02-20	JAJBKU01	142
Alternaria alternata-Y1	GCA_022344325.1	ASM2234432v1	Alternaria alternata	Y1	32987264	Scaffold	2022-02-20	JAJBKV01	109
Alternaria alternata-Y10	GCA_022344265.1	ASM2234426v1	Alternaria alternata	Y10	33726328	Scaffold	2022-02-20	JAJBKW01	149
Alternaria alternata-Y12	GCA_022344255.1	ASM2234425v1	Alternaria alternata	Y12	33859980	Contig	2022-02-20	JAJBKX01	109
Alternaria alternata-Y14	GCA_022344235.1	ASM2234423v1	Alternaria alternata	Y14	33806366	Scaffold	2022-02-20	JAJBKZ01	150
Alternaria alternata-Y15	GCA_022344205.1	ASM2234420v1	Alternaria alternata	Y15	33647220	Scaffold	2022-02-20	JAJBLA01	154
Alternaria alternata-Y16	GCA_022344135.1	ASM2234413v1	Alternaria alternata	Y16	33637333	Scaffold	2022-02-20	JAJBLB01	156
Alternaria alternata-Y17	GCA_022344125.1	ASM2234412v1	Alternaria alternata	Y17	33778586	Scaffold	2022-02-20	JAJBLC01	152
Alternaria alternata-Y2	GCA_022344165.1	ASM2234416v1	Alternaria alternata	Y2	32879764	Scaffold	2022-02-20	JAJBLD01	187
Alternaria alternata-Y3	GCA_022344145.1	ASM2234414v1	Alternaria alternata	Y3	33896488	Scaffold	2022-02-20	JAJBLE01	189
Alternaria alternata-Y4	GCA_022344155.1	ASM2234415v1	Alternaria alternata	Y4	33052402	Scaffold	2022-02-20	JAJBLF01	119
Alternaria alternata-Y7	GCA_022345335.1	ASM2234533v1	Alternaria alternata	Y7	33274726	Scaffold	2022-02-20	JAJBLG01	178
Alternaria alternata-Y784-BC03	GCA_020085065.1	ASM2008506v1	Alternaria alternata	Y784-BC03	33866835	Chromosome	2021-09-24	JAHEWI01	12
Alternaria alternata-Y8	GCA_022345305.1	ASM2234530v1	Alternaria alternata	Y8	33500945	Scaffold	2022-02-20	JAJBLH01	145
Alternaria alternata-Z1	GCA_022345265.1	ASM2234526v1	Alternaria alternata	Z1	33560823	Scaffold	2022-02-20	JAJBLJ01	231
Alternaria alternata-Z10	GCA_022345285.1	ASM2234528v1	Alternaria alternata	Z10	33392025	Scaffold	2022-02-20	JAJBLK01	152
Alternaria alternata-Z11	GCA_022345245.1	ASM2234524v1	Alternaria alternata	Z11	32894866	Scaffold	2022-02-20	JAJBLL01	202
Alternaria alternata-Z12	GCA_022345235.1	ASM2234523v1	Alternaria alternata	Z12	33875197	Contig	2022-02-20	JAJBLM01	124
Alternaria alternata-Z13	GCA_022345165.1	ASM2234516v1	Alternaria alternata	Z13	33720235	Scaffold	2022-02-20	JAJBLN01	156
Alternaria alternata-Z14	GCA_022345175.1	ASM2234517v1	Alternaria alternata	Z14	34037071	Scaffold	2022-02-20	JAJBLO01	123
Alternaria alternata-Z15	GCA_022345185.1	ASM2234518v1	Alternaria alternata	Z15	33382474	Scaffold	2022-02-20	JAJBLP01	166
Alternaria alternata-Z2	GCA_022355435.1	ASM2235543v1	Alternaria alternata	Z2	33835726	Scaffold	2022-02-20	JAJBLQ01	156
Alternaria alternata-Z3	GCA_022345155.1	ASM2234515v1	Alternaria alternata	Z3	32917456	Scaffold	2022-02-20	JAJBLR01	221
Alternaria alternata-Z4	GCA_022345105.1	ASM2234510v1	Alternaria alternata	Z4	33099695	Scaffold	2022-02-20	JAJBLS01	107
Alternaria alternata-Z5	GCA_022345095.1	ASM2234509v1	Alternaria alternata	Z5	33800106	Contig	2022-02-20	JAJBLT01	125
Alternaria alternata-Z6	GCA_022345075.1	ASM2234507v1	Alternaria alternata	Z6	33309423	Scaffold	2022-02-20	JAJBLU01	158
Alternaria alternata-Z7	GCA_014751505.1	ASM1475150v1	Alternaria alternata	Z7	34280341	Complete Genome	2020-09-25		12
Alternaria alternata-Z8	GCA_022345085.1	ASM2234508v1	Alternaria alternata	Z8	33418568	Scaffold	2022-02-20	JAJBLV01	297
Alternaria angustiovoidea-FKII-L2-CM-DRAB1	GCA_022814545.1	ASM2281454v1	Alternaria angustiovoidea	FKII-L2-CM-DRAB1	34215686	Scaffold	2022-04-04	JAKLNJ01	137
Alternaria angustiovoidea-FKII-L8-BK-P2B	GCA_022814425.1	ASM2281442v1	Alternaria angustiovoidea	FKII-L8-BK-P2B	33359331	Scaffold	2022-04-04	JAKLNO01	105
Alternaria arborescens EGS 39-128-EGS39-128	GCA_000256225.1	A_arborescens_1.0	Alternaria arborescens EGS 39-128	EGS 39-128	33889384	Contig	2012-03-26	AIIC01	820
Alternaria arborescens-DET2008	GCA_020736785.1	ASM2073678v1	Alternaria arborescens	DET2008	33304976	Scaffold	2021-11-03	JAAOQW01	127
Alternaria arborescens-DET2035	GCA_040783815.1	ASM4078381v1	Alternaria arborescens	DET2035	33099131	Scaffold	2024-07-19	JAERPI01	163
Alternaria arborescens-FERA675	GCA_004154835.1	ASM415483v1	Alternaria arborescens	FERA 675	33943449	Scaffold	2019-02-11	PDUP01	325	12896
Alternaria arborescens-KAS5321	GCA_040783855.1	ASM4078385v1	Alternaria arborescens	KAS5321	33004132	Scaffold	2024-07-19	JAERNY01	125
Alternaria arborescens-MOD1-FUNGI6	GCA_004634205.1	ASM463420v1	Alternaria arborescens	MOD1-FUNGI6	33778118	Contig	2019-04-04	SJDP01	662
Alternaria arborescens-NRRL20593	GCA_013282825.1	ASM1328282v1	Alternaria arborescens	NRRL 20593	33589656	Scaffold	2020-06-06	JAACJH01	701
Alternaria arborescens-RGR97.0013	GCA_004155955.1	ASM415595v1	Alternaria arborescens	RGR 97.0013	33803556	Scaffold	2019-02-11	PDWY01	287	12766
Alternaria arborescens-RGR97.0016	GCA_004154815.1	ASM415481v1	Alternaria arborescens	RGR 97.0016	33774152	Scaffold	2019-02-11	PEJP01	339	12820
Alternaria arbusti-BMP1465	GCA_024043155.1	ASM2404315v1	Alternaria arbusti	BMP 1465	33977964	Scaffold	2022-06-29	JAFVLW01	75	11826
Alternaria arbusti-DAOMC238834	GCA_040583865.1	DAOMC238834_v1	Alternaria arbusti	DAOMC238834	33970942	Scaffold	2024-07-10	JAVSBR01	82
Alternaria atra CS162	GCA_907166805.1	ALTATR162	Alternaria atra		39606256	Scaffold	2021-05-15	CAJRGZ01	43	12173
Alternaria atra-MOD1-FUNGI7	GCA_004634305.1	ASM463430v1	Alternaria atra	MOD1-FUNGI7	35067990	Contig	2019-04-04	SJDO01	1858
Alternaria brassicae-BTP	GCA_036768455.1	ASM3676845v1	Alternaria brassicae	BTP	33339144	Chromosome	2024-02-22		10
Alternaria brassicae-PNT	GCA_036768465.1	ASM3676846v1	Alternaria brassicae	PNT	33821513	Complete Genome	2024-02-22		10
Alternaria brassicicola-W1	GCA_027569655.1	ASM2756965v1	Alternaria brassicicola	W 1	32622430	Contig	2023-01-04	JAPDKP01	1800
Alternaria burnsii-CBS107.38	GCA_013036055.1	ASM1303605v1	Alternaria burnsii	CBS107.38	32958128	Scaffold	2020-05-11	JAAABM01	67	11314
Alternaria conjuncta-BMP0040	GCA_024043145.1	ASM2404314v1	Alternaria conjuncta	BMP 0040	36109959	Scaffold	2022-06-29	JAFVMB01	175	11758
Alternaria conjuncta-DAOMC195272	GCA_040584035.1	DAOMC195272_v1	Alternaria conjuncta	DAOMC195272	36039635	Scaffold	2024-07-10	JAVSBL01	85
Alternaria consortialis-JCM1940	GCA_001950455.1	JCM_1940_assembly_v001	Alternaria consortialis	JCM 1940	34240857	Scaffold	2016-12-09	BCGG01	23
Alternaria dauci CALB1	GCA_025504955.1	ASM2550495v1	Alternaria dauci		35741899	Contig	2022-09-29	JANLBP01	65
Alternaria dauci-A2016	GCA_042100115.1	ASM4210011v1	Alternaria dauci	A2016	34906709	Complete Genome	2024-09-24	JBHGVX01	10	10026
Alternaria ethzedia-BMP0044	GCA_023757985.1	ASM2375798v1	Alternaria ethzedia	BMP 0044	36016348	Scaffold	2022-06-17	JAFVLZ01	579	11096
Alternaria ethzedia-DAOMC238797	GCA_040583925.1	DAOMC238797_v1	Alternaria ethzedia	DAOMC238797	35995438	Scaffold	2024-07-10	JAVSBP01	132
Alternaria gaisen-D10	GCA_022345675.1	ASM2234567v1	Alternaria gaisen	D10	33531533	Contig	2022-02-20	JAJAUG01	240
Alternaria gaisen-D11	GCA_022345655.1	ASM2234565v1	Alternaria gaisen	D11	33864448	Contig	2022-02-20	JAJAUH01	263
Alternaria gaisen-D5	GCA_022345615.1	ASM2234561v1	Alternaria gaisen	D5	34036422	Contig	2022-02-20	JAJAUI01	340
Alternaria gaisen-D7	GCA_022345635.1	ASM2234563v1	Alternaria gaisen	D7	33868342	Contig	2022-02-20	JAJAUJ01	220
Alternaria gaisen-D8	GCA_022345585.1	ASM2234558v1	Alternaria gaisen	D8	33516557	Contig	2022-02-20	JAJAUK01	234
Alternaria gaisen-D9	GCA_022345575.1	ASM2234557v1	Alternaria gaisen	D9	33583998	Contig	2022-02-20	JAJAUL01	265
Alternaria gaisen-FERA650	GCA_004156025.2	ASM415602v2	Alternaria gaisen	FERA 650	34346950	Contig	2019-10-08	PDWZ02	27	13168
Alternaria gaisen-H14	GCA_022345565.1	ASM2234556v1	Alternaria gaisen	H14	34278953	Contig	2022-02-20	JAJAUM01	257
Alternaria gaisen-H16	GCA_022345525.1	ASM2234552v1	Alternaria gaisen	H16	34284066	Contig	2022-02-20	JAJAUN01	288
Alternaria gaisen-H7	GCA_022345505.1	ASM2234550v1	Alternaria gaisen	H7	34273117	Contig	2022-02-20	JAJAUO01	372
Alternaria gaisen-H8	GCA_022345485.1	ASM2234548v1	Alternaria gaisen	H8	34165572	Contig	2022-02-20	JAJAUP01	327
Alternaria gaisen-H9	GCA_022345465.1	ASM2234546v1	Alternaria gaisen	H9	33950590	Contig	2022-02-20	JAJAUQ01	410
Alternaria gaisen-X10	GCA_022345455.1	ASM2234545v1	Alternaria gaisen	X10	33793282	Contig	2022-02-20	JAJAUR01	256
Alternaria gaisen-X13	GCA_022345445.1	ASM2234544v1	Alternaria gaisen	X13	33104509	Scaffold	2022-02-20	JAJAUS01	213
Alternaria gaisen-X14	GCA_022345405.1	ASM2234540v1	Alternaria gaisen	X14	33861993	Scaffold	2022-02-20	JAJAUT01	213
Alternaria gaisen-X2	GCA_022345385.1	ASM2234538v1	Alternaria gaisen	X2	33603422	Scaffold	2022-02-20	JAJAUU01	215
Alternaria gaisen-X3	GCA_022345375.1	ASM2234537v1	Alternaria gaisen	X3	33263297	Scaffold	2022-02-20	JAJAUV01	214
Alternaria gaisen-X5	GCA_022345345.1	ASM2234534v1	Alternaria gaisen	X5	33430030	Scaffold	2022-02-20	JAJAUW01	244
Alternaria gansuensis-LYZ1412	GCA_009289805.1	ASM928980v1	Alternaria gansuensis	LYZ1412	75051934	Contig	2019-10-23	WBOK01	1034
Alternaria hordeiaustralica-BMP2776	GCA_023758085.1	ASM2375808v1	Alternaria hordeiaustralica	BMP 2776	36958049	Scaffold	2022-06-17	JAFVLR01	188	11145
Alternaria incomplexa-BMP0042	GCA_024043165.1	ASM2404316v1	Alternaria incomplexa	BMP 0042	33457300	Scaffold	2022-06-29	JAFVMA01	91	11090
Alternaria infectoria-BMP0036	GCA_024043175.1	ASM2404317v1	Alternaria infectoria	BMP 0036	36515125	Scaffold	2022-06-29	JAFVMC01	236	11092
Alternaria longipes-CBS540.94	GCA_019059555.1	ASM1905955v1	Alternaria longipes	CBS 540.94	39426105	Chromosome	2021-06-29	JAHLEY01	15
Alternaria metachromatica-BMP0045	GCA_023757995.1	ASM2375799v1	Alternaria metachromatica	BMP 0045	37283841	Scaffold	2022-06-17	JAFVLY01	189	11107
Alternaria metachromatica-DAOMC238798	GCA_040583895.1	DAOMC238798_v1	Alternaria metachromatica	DAOMC238798	37182549	Scaffold	2024-07-10	JAVYJP01	330
Alternaria novae-zelandiae-BMP2774	GCA_023758075.1	ASM2375807v1	Alternaria novae-zelandiae	BMP 2774	37570309	Scaffold	2022-06-17	JAFVLT01	204	11027
Alternaria oregonensis-DAOMC238619	GCA_040583965.1	DAOMC238619_v1	Alternaria oregonensis	DAOMC238619	33708848	Scaffold	2024-07-10	JAVSBO01	73
Alternaria panax-BNCC115425	GCA_019702505.1	ASM1970250v1	Alternaria panax	BNCC115425	34756390	Scaffold	2021-08-20	JAANER01	24	11838
Alternaria postmessia-BMP2775	GCA_024291825.1	ASM2429182v1	Alternaria postmessia	BMP 2775	34409470	Scaffold	2022-07-15	JAFVLS01	708	11767
Alternaria rosae-BMP2777	GCA_024043135.1	ASM2404313v1	Alternaria rosae	BMP 2777	32849075	Scaffold	2022-06-29	JAFVLQ01	194	11336
Alternaria rosae-MPI-PUGE-AT-0040	GCA_020736505.1	Altro1	Alternaria rosae	MPI-PUGE-AT-0040	33831682	Contig	2021-11-02	JAHBNI01	52	12727
Alternaria solani NL03003	GCA_002952155.1	ASM295215v1	Alternaria solani		32779142	Complete Genome	2018-02-14		10
Alternaria solani-HWC-168-2012p	GCA_002837235.1	ASM283723v1	Alternaria solani	HWC-168-2012p	32828056	Scaffold	2017-12-11	JRWV01	58
Alternaria solani-TA-0410	GCA_036363465.1	ASM3636346v1	Alternaria solani	TA-0410	32263553	Scaffold	2024-02-05	JAMBQH01	508
Alternaria tenuissima-ANJ	GCA_017589455.1	ASM1758945v1	Alternaria tenuissima	ANJ	33681665	Scaffold	2021-03-26	JAFLEM01	194
Alternaria tenuissima-FERA1082	GCA_004154745.1	ASM415474v1	Alternaria tenuissima	FERA 1082	33942725	Scaffold	2019-02-11	PDXA01	345	13028
Alternaria tenuissima-FERA1164	GCA_004156015.1	ASM415601v1	Alternaria tenuissima	FERA 1164	34724580	Scaffold	2019-02-11	PDXB01	250	13114
Alternaria tenuissima-FERA1166	GCA_004156035.1	ASM415603v1	Alternaria tenuissima	FERA 1166	35704180	Contig	2019-02-11	PDXC01	22	13575
Alternaria tenuissima-FERA24350	GCA_004154735.1	ASM415473v1	Alternaria tenuissima	FERA 24350	33066186	Scaffold	2019-02-11	PDXE01	167	12806
Alternaria tenuissima-FERA635	GCA_004168565.1	ASM416856v1	Alternaria tenuissima	FERA 635	36064554	Scaffold	2019-02-11	PDXF01	912	13733
Alternaria tenuissima-FERA648	GCA_004154765.1	ASM415476v1	Alternaria tenuissima	FERA 648	33508343	Contig	2019-02-11	PDXG01	124	12757
Alternaria tenuissima-FERA743	GCA_004154845.1	ASM415484v1	Alternaria tenuissima	FERA 743	35921821	Scaffold	2019-02-11	PDXH01	788	13707
Alternaria tenuissima-JgmB36-2	GCA_041430775.1	ASM4143077v1	Alternaria tenuissima	JgmB 36-2	39993475	Contig	2024-08-22	JBEURT01	164
Alternaria triticimaculans-BMP0046	GCA_023758025.1	ASM2375802v1	Alternaria triticimaculans	BMP 0046	36788567	Scaffold	2022-06-17	JAFVLX01	236	11104
Alternaria triticimaculans-DAOMC238806	GCA_040583915.1	DAOMC238806_v1	Alternaria triticimaculans	DAOMC238806	36633583	Scaffold	2024-07-10	JAVSBQ01	310
Alternaria triticina-CBS763.84	GCA_022609215.1	ASM2260921v1	Alternaria triticina	CBS 763.84	33250431	Scaffold	2022-03-17	JAGKPX01	482
Alternaria triticina-DAOMC238612	GCA_040583995.1	DAOMC238612_v1	Alternaria triticina	DAOMC238612	34641617	Scaffold	2024-07-10	JAVSBN01	191
Alternaria ventricosa-BMP2768	GCA_023758065.1	ASM2375806v1	Alternaria ventricosa	BMP 2768	34687354	Scaffold	2022-06-17	JAFVLV01	89	11061
Alternaria viburni-BMP2772	GCA_023758015.1	ASM2375801v1	Alternaria viburni	BMP 2772	36351886	Scaffold	2022-06-17	JAFVLU01	188	11856
Alternaria brassicicola-Abra43	GCA_002796735.1	ASM279673v1	Alternaria brassicicola	Abra43	31036461	Contig	2017-11-27	PHFN01	29
Alternaria brassicicola-ATCC96836	GCA_027569035.1	ASM2756903v1	Alternaria brassicicola	ATCC 96836	30596531	Contig	2023-01-04	JAPDEG01	251

## Sheet: Agaricales
Organism Name	Assembly Accession	Assembly Name	Organism Infraspecific Names Strain	Assembly Stats Total Sequence Length	Assembly Level	Assembly Release Date	WGS project accession	Assembly Stats Number of Scaffolds	Annotation Count Gene Total
Flammulina filiformis	GCA_048987785.1	ASM4898778v1	Jin13	37174964	Complete Genome	2025-03-26	JBLGTO01	12
Lyophyllum decastes	GCA_025854295.1	ASM2585429v1	LRG-d1-1	47719223	Complete Genome	2022-10-26		15
Floccularia luteovirens	GCA_052855235.1	ASM5285523v1	QHU-1	26731665	Complete Genome	2025-09-24	JBPBCZ01	13
Tricholoma bakamatsutake	GCA_029959215.1	ASM2995921v1	SF-Tf05	142068211	Complete Genome	2023-05-09		13
Cylindrobasidium torrendii	GCA_048934185.1	ASM4893418v1	YY-2025a	33674658	Complete Genome	2025-03-25	JBLQSZ01	9
Clitopilus hobsonii	GCA_015708445.2	ASM1570844v2	QYL-10	36926258	Complete Genome	2021-01-25		13
Agaricus bisporus var. bisporus H97	GCA_000300575.2	ASM30057v2	H97	30417844	Chromosome	2016-07-15		13
Tricholoma matsutake	GCA_026075535.2	ASM2607553v2		161040721	Chromosome	2022-12-26		13
Armillaria ostoyae	GCA_902506015.1	ARMOSTPCHR	C18/9	56666185	Chromosome	2019-10-22		11
Pleurotus cornucopiae	GCA_019677325.2	ASM1967732v2		32382086	Chromosome	2021-08-25	WQMT02	11	10437
Hygrocybe coccinea	GCA_963555575.2	gfHygCocc2.2		65126115	Chromosome	2023-12-24		13
Chlorophyllum brunneum	GCA_963576785.1	gfChlBrun1.1		38856969	Chromosome	2023-11-04		13
Flammulina velutipes	GCA_011800155.1	ASM1180015v1	2025-03-06	38126399	Chromosome	2020-04-01	JAALGH01	23
Hypsizygus marmoreus	GCA_013433165.1	ASM1343316v1	HM62	43685284	Chromosome	2020-07-23	JABWDO01	46
Agaricus subrufescens	GCA_029945375.1	Asub-V01	ABL 49	44531294	Chromosome	2023-05-08	JAQOTE01	44
Collybia sordida	GCA_964235245.1	gfLepSord1.hap1.1		53677910	Chromosome	2024-08-31	CAXRZJ01	19
Coprinellus micaceus	GCA_951394405.1	gfCopMica1.1		51963485	Chromosome	2023-06-15	CATOBT01	98
Marasmius oreades	GCA_018924745.1	UU_Maror_2		44306131	Chromosome	2021-06-17	JAFLEJ01	32	13891
Marasmius oreades	GCF_018924745.1	UU_Maror_2		44306131	Chromosome	2021-06-17	JAFLEJ01	32	13890
Psilocybe cubensis	GCA_017499595.2	MGC_Penvy_1	MGC-MH-2018	46389424	Chromosome	2022-02-04	JAFIQS02	20	13556
Psilocybe cubensis	GCF_017499595.1	MGC_Penvy_1	MGC-MH-2018	46389424	Chromosome	2022-02-04	JAFIQS02	20	13556
Amanita rubescens	GCA_965266955.1	gfAmaRube1.hap1.1		34096625	Chromosome	2025-04-30	CBDHUZ01	18
Mycena galericulata	GCA_965250825.1	gfMycGale1.hap1.1		104721594	Chromosome	2025-04-21	CBDFRH01	195
Panellus stipticus	GCA_965154625.1	gfPanStip1.1		40150070	Chromosome	2025-02-28	CBCUIO01	66
Agrocybe praecox	GCA_964017145.1	gfAgrPrae1.1		59234987	Chromosome	2024-03-23	CAXHKQ01	374
Gerronema lapidescens	GCA_052815655.1	ASM5281565v1	QL01	82106268	Chromosome	2025-09-24	JBONDX01	21
Clavaria fumosa	GCA_951802425.1	gfClaFumo1.1		48519613	Chromosome	2023-05-28	CATOQE01	17
Porpolomopsis calyptriformis	GCA_951640195.1	gfPorCaly1.1		33460502	Chromosome	2023-05-18	CATOCQ01	16
Volvariella surrecta	GCA_951802395.1	gfVolSurr1.1		27932191	Chromosome	2023-05-28	CATOQD01	14
Entoloma clypeatum	GCA_963565915.2	gfEntClyp1.2		60083093	Chromosome	2024-07-28	CAUXFO02	35
Hygrocybe punicea	GCA_963556145.1	gfHygPuni3.1		92146543	Chromosome	2023-12-07	CAUVYJ01	41
Tricholoma hemisulphureum	GCA_964034925.1	gfTriHemi4.1		128910457	Chromosome	2024-04-27	CAXIUG01	25
Hygrocybe helobia	GCA_965605795.1	gfHygHelo1.hap1.1		28538497	Chromosome	2025-07-07	CBFDEV01	47
Gliophorus irrigatus	GCA_964638085.1	gfGliIrri2.hap2.1		28332183	Chromosome	2025-01-02	CAZWZE01	45
Inocybe obscuroides	GCA_965233645.1	gfInoObsi1.1		49949292	Chromosome	2025-04-03	CBDDTJ01	64
Hygrocybe conica	GCA_965620545.1	gfHygConi1.hap1.1		38937452	Chromosome	2025-07-09	CBFERL01	19
Clitopilus prunulus	GCA_965649405.1	gfCliPrun1.hap2.1		37122506	Chromosome	2025-07-30	CBFGKO01	43
Inocybe grammopodia	GCA_965154565.1	gfInoGrao2.1		49423315	Chromosome	2025-02-28	CBCUIP01	91
Inocybe tigrina	GCA_964248975.1	gfInoTigr1.1		42009716	Chromosome	2024-08-31	CAXUAL01	35
Phlegmacium triumphans	GCA_965275855.1	gfCorTriu1.hap1.1		168565024	Chromosome	2025-05-02	CBDHYD01	155
Ripartites tricholoma	GCA_964187995.1	gfRipTric1.1		59827961	Chromosome	2024-06-21	CAXLNN01	60
Tricholoma cingulatum	GCA_964197685.1	gfTriCing1.1		47866656	Chromosome	2024-07-04	CAXMWY01	103
Ramariopsis corniculata	GCA_964341195.1	gfRamCorn1.1		47619182	Chromosome	2024-11-22	CAYFCU01	69
Rhodocollybia maculata	GCA_965654425.1	gfRhoMacu1.hap1.1		143321711	Chromosome	2025-08-03	CBFHDF01	183

## Sheet: Xylella
Organism Name	Assembly Accession	Assembly Name	Organism Name	Organism Infraspecific Names Strain	Organism Infraspecific Names Isolate	Assembly Stats Total Sequence Length	Assembly Level	WGS project accession	Assembly Stats Number of Scaffolds	Annotation Count Gene Total																								Xylella fastidiosa 9a5c 9a5c	GCA_000006725.1	ASM672v1	Xylella fastidiosa 9a5c	9a5c		2731750	Complete Genome	2001-01-09		3	2905	Xylella fastidiosa 9a5c 9a5c
Xylella fastidiosa 3124	GCA_001456195.2	ASM145619v2	Xylella fastidiosa	3124		2748592	Complete Genome	0	1	2481																								Xylella fastidiosa Temecula1 Temecula1	GCA_000007245.1	ASM724v1	Xylella fastidiosa Temecula1	Temecula1		2521148	Complete Genome	2003-01-29		2	2125	Xylella fastidiosa Temecula1 Temecula1
Xylella fastidiosa 32	GCA_000506405.1	X. fastidiosa 32	Xylella fastidiosa 32	32		2607546	Contig	AWYH01	56	2477																								Xylella fastidiosa M12 M12	GCA_000019325.1	ASM1932v1	Xylella fastidiosa M12	M12		2475130	Complete Genome	2008-02-19		1	2368	Xylella fastidiosa M12 M12
Xylella fastidiosa U24D	GCA_001456275.1	ASM145627v1	Xylella fastidiosa	U24D		2732490	Complete Genome	0	2	2496																								Xylella fastidiosa M23 M23	GCA_000019765.1	ASM1976v1	Xylella fastidiosa M23	M23		2573987	Complete Genome	2008-04-11		2	2320	Xylella fastidiosa M23 M23
Xylella fastidiosa 9a5c	GCA_000006725.1	ASM672v1	Xylella fastidiosa 9a5c	9a5c		2731750	Complete Genome	0	3	2905																								Xylella fastidiosa subsp. fastidiosa GB514 GB514	GCA_000148405.1	ASM14840v1	Xylella fastidiosa subsp. fastidiosa GB514	GB514		2517383	Complete Genome	2010-09-23		2	2271	Xylella fastidiosa subsp. fastidiosa GB514 GB514
Xylella fastidiosa subsp. pauca ALM4	GCA_029962025.1	ASM2996202v1	Xylella fastidiosa subsp. pauca	ALM4		2579484	Complete Genome	0	1	2320																								Xylella fastidiosa EB92.1 EB92.1	GCA_000219235.2	ASM21923v2	Xylella fastidiosa EB92.1	EB92.1		2475426	Contig	2011-06-24	AFDJ01	168	2392	Xylella fastidiosa EB92.1 EB92.1
Xylella fastidiosa Fb7	GCA_001456335.3	ASM145633v3	Xylella fastidiosa	Fb7		2699320	Complete Genome	0	2	2466																								Xylella fastidiosa subsp. multiplex ATCC 35871 ATCC 35871	GCA_000428665.1	ASM42866v1	Xylella fastidiosa subsp. multiplex ATCC 35871	ATCC 35871		2416255	Scaffold	2013-07-15	AUAJ01	58		Xylella fastidiosa subsp. multiplex ATCC 35871 ATCC 35871
Xylella fastidiosa subsp. pauca OLI17A	GCA_029962065.1	ASM2996206v1	Xylella fastidiosa subsp. pauca	OLI17A		2649239	Complete Genome	0	1	2406																								Xylella fastidiosa subsp. multiplex Griffin-1 Griffin-1	GCA_000466025.1	Red Oak Large Contigs	Xylella fastidiosa subsp. multiplex Griffin-1	Griffin-1		2387314	Contig	2013-09-12	AVGA01	84	2240	Xylella fastidiosa subsp. multiplex Griffin-1 Griffin-1
Xylella fastidiosa subsp. pauca AM2-Angelina	GCA_029962045.1	ASM2996204v1	Xylella fastidiosa subsp. pauca	AM2-Angelina		2661210	Complete Genome	0	1	2441																								Xylella fastidiosa 32 32	GCA_000506405.1	X. fastidiosa 32	Xylella fastidiosa 32	32		2607546	Contig	2013-12-11	AWYH01	56	2477	Xylella fastidiosa 32 32
Xylella fastidiosa subsp. pauca 50080	GCA_029691565.1	ASM2969156v1	Xylella fastidiosa subsp. pauca	50080		2838815	Scaffold	JAPYLL01	21	2758																								Xylella fastidiosa 6c 6c	GCA_000506905.2	ASM50690v2	Xylella fastidiosa 6c	6c		2603975	Scaffold	2017-01-06	AXBS02	19	2368	Xylella fastidiosa 6c 6c
Xylella fastidiosa subsp. pauca 50066	GCA_029691585.1	ASM2969158v1	Xylella fastidiosa subsp. pauca	50066		2794240	Scaffold	JARBJE01	11	2661																								Xylella fastidiosa Mul-MD Mul-MD	GCA_000567985.1	Xylella fastidiosa Mul-MD	Xylella fastidiosa Mul-MD	Mul-MD		2520555	Contig	2014-02-10	AXDP01	101	2279	Xylella fastidiosa Mul-MD Mul-MD
Xylella fastidiosa CVC0251	GCA_001549765.1	XFAS001-SEQ-2-ASM-1	Xylella fastidiosa	CVC0251		2740246	Scaffold	LRVE01	130	2576																								Xylella taiwanensis PLS229	GCA_000576405.1	Wufong-1	Xylella taiwanensis	PLS229		2733013	Contig	2014-02-21	JDSQ01	85	2695	Xylella taiwanensis PLS229
Xylella fastidiosa CVC0256	GCA_001549745.1	XFAS002-SEQ-2-ASM-1	Xylella fastidiosa	CVC0256		2702144	Scaffold	LRVF01	128	2538																								Xylella fastidiosa subsp. sandyi Ann-1 Ann-1	GCA_000698805.1	ASM69880v1	Xylella fastidiosa subsp. sandyi Ann-1	Ann-1		2780908	Complete Genome	2014-06-06		2	2769	Xylella fastidiosa subsp. sandyi Ann-1 Ann-1
Xylella fastidiosa J1a12	GCA_001456235.1	ASM145623v1	Xylella fastidiosa	J1a12		2867237	Complete Genome	0	3	2677																								Xylella fastidiosa MUL0034 MUL0034	GCA_000698825.1	ASM69882v1	Xylella fastidiosa MUL0034	MUL0034		2666577	Complete Genome	2014-06-06		2	2561	Xylella fastidiosa MUL0034 MUL0034
Xylella fastidiosa subsp. pauca 11399	GCA_001684415.1	ASM168441v1	Xylella fastidiosa subsp. pauca 11399	11399		2736060	Scaffold	JNBT01	36	2501																								Xylella fastidiosa sycamore Sy-VA	GCA_000732705.1	ASM73270v1	Xylella fastidiosa	sycamore Sy-VA		2475880	Contig	2014-07-22	JMHP01	128	2226	Xylella fastidiosa sycamore Sy-VA
Xylella fastidiosa XRB	GCA_013283695.1	ASM1328369v1	Xylella fastidiosa	XRB		2714643	Scaffold	JTGF01	74	2498																								Xylella fastidiosa ATCC 35879	GCA_000767565.1	ASM76756v1	Xylella fastidiosa	ATCC 35879		2522328	Contig	2014-10-21	JQAP01	16	2198	Xylella fastidiosa ATCC 35879
Xylella fastidiosa B111	GCA_013283685.1	ASM1328368v1	Xylella fastidiosa	B111		2682276	Scaffold	JWJX01	77	2488																								Xylella fastidiosa CoDiRO	GCA_000811965.1	ASM81196v1	Xylella fastidiosa	CoDiRO		2542932	Scaffold	2015-03-04	JUJW01	12	2269	Xylella fastidiosa CoDiRO
Xylella fastidiosa Pr8x	GCA_001456295.2	ASM145629v2	Xylella fastidiosa	Pr8x		2705820	Complete Genome	0	2	2477																								Xylella fastidiosa CO33	GCA_001417925.1	ASM141792v1	Xylella fastidiosa	CO33		2681926	Contig	2015-10-28	LJZW01	96	2433	Xylella fastidiosa CO33
Xylella fastidiosa 6c	GCA_000506905.2	ASM50690v2	Xylella fastidiosa 6c	6c		2603975	Scaffold	AXBS02	19	2368																								Xylella fastidiosa 3124	GCA_001456195.2	ASM145619v2	Xylella fastidiosa	3124		2748592	Complete Genome	2020-11-13		1	2481	Xylella fastidiosa 3124
Xylella fastidiosa COF0324	GCA_001549815.1	XFAS003-SEQ-2-ASM-1	Xylella fastidiosa	COF0324		2772556	Scaffold	LRVG01	143	2609																								Xylella fastidiosa J1a12	GCA_001456235.1	ASM145623v1	Xylella fastidiosa	J1a12		2867237	Complete Genome	2015-12-03		3	2677	Xylella fastidiosa J1a12
Xylella fastidiosa Hib4	GCA_001456315.1	ASM145631v1	Xylella fastidiosa	Hib4		2877548	Complete Genome	0	2	2651																								Xylella fastidiosa U24D	GCA_001456275.1	ASM145627v1	Xylella fastidiosa	U24D		2732490	Complete Genome	2015-12-03		2	2496	Xylella fastidiosa U24D
Xylella fastidiosa subsp. pauca PD7211	GCA_006370175.1	ASM637017v1	Xylella fastidiosa subsp. pauca	PD7211		2651656	Contig	RRTZ01	3	2526																								Xylella fastidiosa Pr8x	GCA_001456295.2	ASM145629v2	Xylella fastidiosa	Pr8x		2705820	Complete Genome	2020-11-13		2	2477	Xylella fastidiosa Pr8x
Xylella fastidiosa subsp. pauca CFBP8072	GCA_001469345.1	XYFPCFBP8072	Xylella fastidiosa subsp. pauca	CFBP8072		2496662	Scaffold	LKDK01	278	0																								Xylella fastidiosa Hib4	GCA_001456315.1	ASM145631v1	Xylella fastidiosa	Hib4		2877548	Complete Genome	2015-12-03		2	2651	Xylella fastidiosa Hib4
Xylella fastidiosa Salento-1	GCA_002954185.1	ASM295418v1	Xylella fastidiosa	Salento-1		2543366	Complete Genome	0	2	2276																								Xylella fastidiosa Fb7	GCA_001456335.3	ASM145633v3	Xylella fastidiosa	Fb7		2699320	Complete Genome	2018-05-01		2	2466	Xylella fastidiosa Fb7
Xylella fastidiosa CoDiRO	GCA_000811965.1	ASM81196v1	Xylella fastidiosa	CoDiRO		2542932	Scaffold	JUJW01	12	2269																								Xylella fastidiosa subsp. pauca CFBP8072	GCA_001469345.1	XYFPCFBP8072	Xylella fastidiosa subsp. pauca	CFBP8072		2496662	Scaffold	2015-12-18	LKDK01	278		Xylella fastidiosa subsp. pauca CFBP8072
Xylella fastidiosa subsp. pauca De Donno	GCA_002117875.1	ASM211787v1	Xylella fastidiosa subsp. pauca	De Donno		2543738	Complete Genome	0	2	2420																								Xylella fastidiosa CFBP8073	GCA_001469395.1	XYFPCFBP8073	Xylella fastidiosa	CFBP8073		2582150	Scaffold	2015-12-18	LKES01	328		Xylella fastidiosa CFBP8073
Xylella fastidiosa OLS0478	GCA_001549755.1	XFAS005-SEQ-1-ASM-1	Xylella fastidiosa	OLS0478		2555411	Scaffold	LRVI01	48	2315																								Xylella fastidiosa OLS0479	GCA_001549735.1	XFAS004-SEQ-2-ASM-1	Xylella fastidiosa	OLS0479		2539963	Scaffold	2016-02-05	LRVH01	183	2342	Xylella fastidiosa OLS0479
Xylella fastidiosa Salento-2	GCA_002954205.1	ASM295420v1	Xylella fastidiosa	Salento-2		2543566	Complete Genome	0	2	2288																								Xylella fastidiosa CVC0256	GCA_001549745.1	XFAS002-SEQ-2-ASM-1	Xylella fastidiosa	CVC0256		2702144	Scaffold	2016-02-05	LRVF01	128	2538	Xylella fastidiosa CVC0256
Xylella fastidiosa COF0407	GCA_001549825.1	XFAS006-SEQ-1-ASM-1	Xylella fastidiosa	COF0407		2538474	Scaffold	LRVJ01	172	2329																								Xylella fastidiosa OLS0478	GCA_001549755.1	XFAS005-SEQ-1-ASM-1	Xylella fastidiosa	OLS0478		2555411	Scaffold	2016-02-05	LRVI01	48	2315	Xylella fastidiosa OLS0478
Xylella fastidiosa subsp. pauca PD7202	GCA_006370235.1	ASM637023v1	Xylella fastidiosa subsp. pauca	PD7202		2629977	Contig	RRUA01	3	2531																								Xylella fastidiosa CVC0251	GCA_001549765.1	XFAS001-SEQ-2-ASM-1	Xylella fastidiosa	CVC0251		2740246	Scaffold	2016-02-05	LRVE01	130	2576	Xylella fastidiosa CVC0251
Xylella fastidiosa OLS0479	GCA_001549735.1	XFAS004-SEQ-2-ASM-1	Xylella fastidiosa	OLS0479		2539963	Scaffold	LRVH01	183	2342																								Xylella fastidiosa COF0324	GCA_001549815.1	XFAS003-SEQ-2-ASM-1	Xylella fastidiosa	COF0324		2772556	Scaffold	2016-02-05	LRVG01	143	2609	Xylella fastidiosa COF0324
Xylella taiwanensis PLS433	GCA_020990785.1	ASM2099078v1	Xylella taiwanensis	PLS433		2824928	Complete Genome	0	1	2381																								Xylella fastidiosa COF0407	GCA_001549825.1	XFAS006-SEQ-1-ASM-1	Xylella fastidiosa	COF0407		2538474	Scaffold	2016-02-05	LRVJ01	172	2329	Xylella fastidiosa COF0407
Xylella taiwanensis PLS244	GCA_009910935.1	ASM991093v1	Xylella taiwanensis	PLS244		2729751	Scaffold	VOSE01	60	2297																								Xylella fastidiosa subsp. fastidiosa Stag's Leap	GCA_001572105.1	ASM157210v1	Xylella fastidiosa subsp. fastidiosa	Stag's Leap		2510798	Contig	2016-02-24	LSMJ01	15		Xylella fastidiosa subsp. fastidiosa Stag's Leap
Xylella taiwanensis PLS434	GCA_020990805.1	ASM2099080v1	Xylella taiwanensis	PLS434		2824853	Complete Genome	0	1	2380																								Xylella fastidiosa subsp. pauca 11399 11399	GCA_001684415.1	ASM168441v1	Xylella fastidiosa subsp. pauca 11399	11399		2736060	Scaffold	2016-08-28	JNBT01	36	2501	Xylella fastidiosa subsp. pauca 11399 11399
Xylella taiwanensis PLS396	GCA_020990525.1	ASM2099052v1	Xylella taiwanensis	PLS396		2824929	Complete Genome	0	1	2382																								Xylella fastidiosa BB01	GCA_001886315.1	BB01	Xylella fastidiosa	BB01		2511521	Scaffold	2016-11-25	MPAZ01	83		Xylella fastidiosa BB01
Xylella taiwanensis PLS429	GCA_020990725.1	ASM2099072v1	Xylella taiwanensis	PLS429		2824915	Complete Genome	0	1	2378																								Xylella fastidiosa subsp. multiplex CFBP8418	GCA_001971465.2	ASM197146v2	Xylella fastidiosa subsp. multiplex	CFBP8418		2797446	Contig	2023-02-03	LUYA02	4	2577	Xylella fastidiosa subsp. multiplex CFBP8418
Xylella taiwanensis PLS413	GCA_020990665.1	ASM2099066v1	Xylella taiwanensis	PLS413		2824845	Complete Genome	0	1	2385																								Xylella fastidiosa subsp. multiplex CFBP8416	GCA_001971475.2	ASM197147v2	Xylella fastidiosa subsp. multiplex	CFBP8416		2506765	Complete Genome	2023-04-12		1	2234	Xylella fastidiosa subsp. multiplex CFBP8416
Xylella taiwanensis PLS15A	GCA_020990505.1	ASM2099050v1	Xylella taiwanensis	PLS15A		2824746	Complete Genome	0	1	2386																								Xylella fastidiosa subsp. multiplex CFBP8417	GCA_001971505.1	ASM197150v1	Xylella fastidiosa subsp. multiplex	CFBP8417		2504981	Contig	2017-01-25	LUYB01	256	2339	Xylella fastidiosa subsp. multiplex CFBP8417
Xylella taiwanensis PLS422	GCA_020990705.1	ASM2099070v1	Xylella taiwanensis	PLS422		2824909	Complete Genome	0	1	2380																								Xylella fastidiosa subsp. pauca De Donno	GCA_002117875.1	ASM211787v1	Xylella fastidiosa subsp. pauca	De Donno		2543738	Complete Genome	2017-05-04		2	2420	Xylella fastidiosa subsp. pauca De Donno
Xylella taiwanensis PLS229	GCA_000576405.1	Wufong-1	Xylella taiwanensis	PLS229		2733013	Contig	JDSQ01	85	2695																								Xylella fastidiosa Salento-1	GCA_002954185.1	ASM295418v1	Xylella fastidiosa	Salento-1		2543366	Complete Genome	2018-02-27		2	2276	Xylella fastidiosa Salento-1
Xylella taiwanensis PLS421	GCA_020990685.1	ASM2099068v1	Xylella taiwanensis	PLS421		2824907	Complete Genome	0	1	2376																								Xylella fastidiosa Salento-2	GCA_002954205.1	ASM295420v1	Xylella fastidiosa	Salento-2		2543566	Complete Genome	2018-02-27		2	2288	Xylella fastidiosa Salento-2
Xylella taiwanensis PLS235	GCA_003352785.1	ASM335278v1	Xylella taiwanensis	PLS235		2824527	Complete Genome	0	1	2366																								Xylella taiwanensis PLS235	GCA_003352785.1	ASM335278v1	Xylella taiwanensis	PLS235		2824527	Complete Genome	2018-08-01		1	2366	Xylella taiwanensis PLS235
Xylella taiwanensis PLS4A	GCA_020990765.1	ASM2099076v1	Xylella taiwanensis	PLS4A		2824770	Complete Genome	0	1	2380																								Xylella fastidiosa subsp. fastidiosa IVIA5235	GCA_003515915.2	ASM351591v2	Xylella fastidiosa subsp. fastidiosa	IVIA5235		2576214	Complete Genome	2020-08-27		2	2311	Xylella fastidiosa subsp. fastidiosa IVIA5235
Xylella taiwanensis PLS427	GCA_020990745.1	ASM2099074v1	Xylella taiwanensis	PLS427		2824882	Complete Genome	0	1	2382																								Xylella fastidiosa subsp. fastidiosa XYL2055	GCA_003973695.1	ASM397369v1	Xylella fastidiosa subsp. fastidiosa	XYL2055		2456780	Contig	2018-12-27	QTJS01	135	2384	Xylella fastidiosa subsp. fastidiosa XYL2055
Xylella taiwanensis PLS415	GCA_020990645.1	ASM2099064v1	Xylella taiwanensis	PLS415		2824889	Complete Genome	0	1	2382																								Xylella fastidiosa subsp. fastidiosa XYL1732	GCA_003973705.1	ASM397370v1	Xylella fastidiosa subsp. fastidiosa	XYL1732		2444109	Contig	2018-12-27	QTJT01	135	2359	Xylella fastidiosa subsp. fastidiosa XYL1732
Xylella taiwanensis PLS12B	GCA_021044505.1	ASM2104450v1	Xylella taiwanensis	PLS12B		2853448	Chromosome	0	2	2429																								Xylella fastidiosa subsp. fastidiosa CFBP7969	GCA_004016275.1	ASM401627v1	Xylella fastidiosa subsp. fastidiosa	CFBP7969		2431283	Contig	2019-01-14	PHFQ01	88	2328	Xylella fastidiosa subsp. fastidiosa CFBP7969
Xylella taiwanensis PLS1133	GCA_020990585.1	ASM2099058v1	Xylella taiwanensis	PLS1133		2853073	Complete Genome	0	2	2430																								Xylella fastidiosa subsp. fastidiosa CFBP8071	GCA_004016295.1	ASM401629v1	Xylella fastidiosa subsp. fastidiosa	CFBP8071		2484287	Contig	2019-01-14	PHFP01	100	2402	Xylella fastidiosa subsp. fastidiosa CFBP8071
Xylella taiwanensis PLS1135	GCA_020990605.1	ASM2099060v1	Xylella taiwanensis	PLS1135		2857304	Complete Genome	0	2	2425																								Xylella fastidiosa subsp. fastidiosa CFBP7970	GCA_004016315.1	ASM401631v1	Xylella fastidiosa subsp. fastidiosa	CFBP7970		2488329	Contig	2019-01-14	PHFR01	92	2410	Xylella fastidiosa subsp. fastidiosa CFBP7970
Xylella taiwanensis PLS206	GCA_020990565.1	ASM2099056v1	Xylella taiwanensis	PLS206		2857370	Complete Genome	0	2	2429																								Xylella fastidiosa subsp. multiplex CFBP8078	GCA_004016365.1	ASM401636v1	Xylella fastidiosa subsp. multiplex	CFBP8078		2596546	Contig	2019-01-14	PHFS01	190	2624	Xylella fastidiosa subsp. multiplex CFBP8078
Xylella taiwanensis PLS11A	GCA_021044485.1	ASM2104448v1	Xylella taiwanensis	PLS11A		2853442	Chromosome	0	2	2429																								Xylella fastidiosa subsp. fastidiosa CFBP8082	GCA_004016375.1	ASM401637v1	Xylella fastidiosa subsp. fastidiosa	CFBP8082		2526675	Contig	2019-01-14	PHFT01	117	2468	Xylella fastidiosa subsp. fastidiosa CFBP8082
Xylella taiwanensis PLS19A	GCA_020990625.1	ASM2099062v1	Xylella taiwanensis	PLS19A		2857338	Complete Genome	0	2	2429																								Xylella fastidiosa subsp. fastidiosa CFBP8351	GCA_004016405.1	ASM401640v1	Xylella fastidiosa subsp. fastidiosa	CFBP8351		2473754	Contig	2019-01-14	PHFU01	92	2389	Xylella fastidiosa subsp. fastidiosa CFBP8351
Xylella taiwanensis PLS16B	GCA_020991045.1	ASM2099104v1	Xylella taiwanensis	PLS16B		2857367	Complete Genome	0	2	2432																								Xylella fastidiosa subsp. sandyi CFBP8356	GCA_004016415.1	ASM401641v1	Xylella fastidiosa subsp. sandyi	CFBP8356		2536149	Scaffold	2019-01-14	PHFV01	196	2526	Xylella fastidiosa subsp. sandyi CFBP8356
Xylella taiwanensis PLS431	GCA_021044525.1	ASM2104452v1	Xylella taiwanensis	PLS431		2809837	Chromosome	0	1	2380																								Xylella fastidiosa subsp. multiplex ESVL	GCA_004023385.2	ESVL	Xylella fastidiosa subsp. multiplex	ESVL		2613641	Complete Genome	2023-08-24		3	2369	Xylella fastidiosa subsp. multiplex ESVL
Xylella taiwanensis PLS419	GCA_021206335.1	ASM2120633v1	Xylella taiwanensis	PLS419		2816570	Contig	JAJPPR01	3	2384																								Xylella fastidiosa subsp. multiplex IVIA5901	GCA_004023395.2	ASM402339v2	Xylella fastidiosa subsp. multiplex	IVIA5901		2559157	Complete Genome	2020-08-27		1	2327	Xylella fastidiosa subsp. multiplex IVIA5901
Xylella taiwanensis PLS407	GCA_020990545.1	ASM2099054v1	Xylella taiwanensis	PLS407		2820189	Complete Genome	0	1	2385																								Xylella fastidiosa TemL-Alma-Rec1	GCA_006369895.1	ASM636989v1	Xylella fastidiosa	TemL-Alma-Rec1		2522659	Scaffold	2019-06-17	PUIW01	120	2454	Xylella fastidiosa TemL-Alma-Rec1
Xylella taiwanensis PLS712	GCA_021206295.1	ASM2120629v1	Xylella taiwanensis	PLS712		2816414	Contig	JAJPPN01	3	2383																								Xylella fastidiosa TemL-Alma-Rec2	GCA_006369905.1	ASM636990v1	Xylella fastidiosa	TemL-Alma-Rec2		2654426	Scaffold	2019-06-17	PUIX01	313	2584	Xylella fastidiosa TemL-Alma-Rec2
Xylella taiwanensis PLS432	GCA_021206375.1	ASM2120637v1	Xylella taiwanensis	PLS432		2844461	Contig	JAJPPU01	5	2443																								Xylella fastidiosa AlmaEM3	GCA_006369915.1	ASM636991v1	Xylella fastidiosa	AlmaEM3		2479954	Scaffold	2019-06-17	PUIY01	30	2341	Xylella fastidiosa AlmaEM3
Xylella taiwanensis PLS1134	GCA_021206275.1	ASM2120627v1	Xylella taiwanensis	PLS1134		2847131	Contig	JAJPPP01	4	2429																								Xylella fastidiosa BBI64	GCA_006369955.1	ASM636995v1	Xylella fastidiosa	BBI64		2927031	Contig	2019-06-17	PUJA01	104	2863	Xylella fastidiosa BBI64
Xylella taiwanensis PLS420	GCA_021206355.1	ASM2120635v1	Xylella taiwanensis	PLS420		2812037	Contig	JAJPPS01	5	2407																								Xylella fastidiosa BB08-1	GCA_006369965.1	ASM636996v1	Xylella fastidiosa	BB08-1		2888680	Contig	2019-06-17	PUIZ01	98	2834	Xylella fastidiosa BB08-1
Xylella taiwanensis PLS417	GCA_021206315.1	ASM2120631v1	Xylella taiwanensis	PLS417		2813401	Contig	JAJPPQ01	2	2388																								Xylella fastidiosa KLN59.3-GFP--Temecula1-	GCA_006369995.1	ASM636999v1	Xylella fastidiosa	KLN59.3-GFP--Temecula1-		2459746	Contig	2019-06-17	PUJC01	117	2387	Xylella fastidiosa KLN59.3-GFP--Temecula1-
Xylella taiwanensis PLS428	GCA_021206385.1	ASM2120638v1	Xylella taiwanensis	PLS428		2810986	Contig	JAJPPT01	3	2388																								Xylella fastidiosa CCPM1	GCA_006370015.1	ASM637001v1	Xylella fastidiosa	CCPM1		2822204	Contig	2019-06-17	PUJB01	88	2720	Xylella fastidiosa CCPM1
Xylella taiwanensis PLS1130	GCA_021206255.1	ASM2120625v1	Xylella taiwanensis	PLS1130		2811701	Contig	JAJPPO01	4	2393																								Xylella fastidiosa WM1-1-GFP-Rec1	GCA_006370035.1	ASM637003v1	Xylella fastidiosa	WM1-1-GFP-Rec1		2448134	Scaffold	2019-06-17	PUJD01	105	2368	Xylella fastidiosa WM1-1-GFP-Rec1
Xylella fastidiosa subsp. sandyi Ann-1	GCA_000698805.1	ASM69880v1	Xylella fastidiosa subsp. sandyi Ann-1	Ann-1		2780908	Complete Genome	0	2	2769																								Xylella fastidiosa NS1-CmR-TemeculaL-	GCA_006370045.1	ASM637004v1	Xylella fastidiosa	NS1-CmR-TemeculaL-		2510201	Scaffold	2019-06-17	PUJF01	254	2533	Xylella fastidiosa NS1-CmR-TemeculaL-
Xylella fastidiosa subsp. sandyi RAAR8 Xf70 -ACR48-	GCA_022836755.1	ASM2283675v1	Xylella fastidiosa subsp. sandyi	RAAR8_Xf70 (ACR48)		2636651	Contig	JAKXMQ01	301	0																								Xylella fastidiosa WM1-1-GFP-Rec2	GCA_006370055.1	ASM637005v1	Xylella fastidiosa	WM1-1-GFP-Rec2		2452477	Scaffold	2019-06-17	PUJE01	125	2383	Xylella fastidiosa WM1-1-GFP-Rec2
Xylella fastidiosa subsp. sandyi OC8	GCA_021474225.1	ASM2147422v1	Xylella fastidiosa subsp. sandyi	OC8		2786612	Complete Genome	0	2	2661																								Xylella fastidiosa TemL-NS1pglA-Rec1	GCA_006370085.1	ASM637008v1	Xylella fastidiosa	TemL-NS1pglA-Rec1		2525255	Scaffold	2019-06-17	PUJG01	124	2463	Xylella fastidiosa TemL-NS1pglA-Rec1
Xylella fastidiosa subsp. sandyi CFBP8356	GCA_004016415.1	ASM401641v1	Xylella fastidiosa subsp. sandyi	CFBP8356		2536149	Scaffold	PHFV01	196	2526																								Xylella fastidiosa pglA-KmR-Fetzer-	GCA_006370115.1	ASM637011v1	Xylella fastidiosa	pglA-KmR-Fetzer-		2488169	Scaffold	2019-06-17	PUJH01	146	2433	Xylella fastidiosa pglA-KmR-Fetzer-
Xylella fastidiosa CO33	GCA_001417925.1	ASM141792v1	Xylella fastidiosa	CO33		2681926	Contig	LJZW01	96	2433																								Xylella fastidiosa TemeculaL	GCA_006370155.1	ASM637015v1	Xylella fastidiosa	TemeculaL		2536542	Scaffold	2019-06-17	PUJJ01	162	2479	Xylella fastidiosa TemeculaL
Xylella fastidiosa CFBP8478	GCA_032594475.1	ASM3259447v1	Xylella fastidiosa	CFBP8478		2676633	Complete Genome	0	2	2422																								Xylella fastidiosa subsp. pauca PD7211	GCA_006370175.1	ASM637017v1	Xylella fastidiosa subsp. pauca	PD7211		2651656	Contig	2019-06-17	RRTZ01	3	2526	Xylella fastidiosa subsp. pauca PD7211
Xylella fastidiosa Mul-MD	GCA_000567985.1	Xylella fastidiosa Mul-MD	Xylella fastidiosa Mul-MD	Mul-MD		2520555	Contig	AXDP01	101	2279																								Xylella fastidiosa Temecula1Star	GCA_006370185.1	ASM637018v1	Xylella fastidiosa	Temecula1Star		2454666	Contig	2019-06-17	PUJI01	113	2374	Xylella fastidiosa Temecula1Star
Xylella fastidiosa MUL0034	GCA_000698825.1	ASM69882v1	Xylella fastidiosa MUL0034	MUL0034		2666577	Complete Genome	0	2	2561																								Xylella fastidiosa WM1-1	GCA_006370215.1	ASM637021v1	Xylella fastidiosa	WM1-1		2470027	Contig	2019-06-17	PUJK01	34	2334	Xylella fastidiosa WM1-1
Xylella fastidiosa subsp. morus Riv16	GCA_021398655.1	ASM2139865v1	Xylella fastidiosa subsp. morus	Riv16		2638230	Complete Genome	0	3	2428																								Xylella fastidiosa subsp. pauca PD7202	GCA_006370235.1	ASM637023v1	Xylella fastidiosa subsp. pauca	PD7202		2629977	Contig	2019-06-17	RRUA01	3	2531	Xylella fastidiosa subsp. pauca PD7202
Xylella fastidiosa subsp. morus Riv11	GCA_021459865.1	ASM2145986v1	Xylella fastidiosa subsp. morus	Riv11		2636626	Complete Genome	0	2	2430																								Xylella fastidiosa subsp. multiplex TOS4	GCA_007713905.1	ASM771390v1	Xylella fastidiosa subsp. multiplex	TOS4		2445114	Contig	2019-07-30	SMTH01	77	2332	Xylella fastidiosa subsp. multiplex TOS4
Xylella fastidiosa subsp. morus Riv25	GCA_021459825.1	ASM2145982v1	Xylella fastidiosa subsp. morus	Riv25		2630808	Complete Genome	0	2	2436																								Xylella fastidiosa subsp. multiplex TOS5	GCA_007713945.1	ASM771394v1	Xylella fastidiosa subsp. multiplex	TOS5		2443867	Contig	2019-07-30	SMTI01	72	2330	Xylella fastidiosa subsp. multiplex TOS5
Xylella fastidiosa subsp. morus Riv19	GCA_021459805.1	ASM2145980v1	Xylella fastidiosa subsp. morus	Riv19		2630638	Complete Genome	0	2	2428																								Xylella fastidiosa subsp. multiplex TOS14	GCA_007713995.1	ASM771399v1	Xylella fastidiosa subsp. multiplex	TOS14		2445518	Contig	2019-07-30	SMTJ01	80	2337	Xylella fastidiosa subsp. multiplex TOS14
Xylella fastidiosa subsp. fastidiosa CFBP8073	GCA_028226975.1	ASM2822697v1	Xylella fastidiosa subsp. fastidiosa	CFBP8073		2741778	Complete Genome	0	4	2532																								Xylella fastidiosa subsp. fastidiosa TPD3	GCA_007845655.1	ASM784565v1	Xylella fastidiosa subsp. fastidiosa	TPD3		2422083	Contig	2019-08-05	VJWG01	377	2451	Xylella fastidiosa subsp. fastidiosa TPD3
Xylella fastidiosa CFBP8073	GCA_001469395.1	XYFPCFBP8073	Xylella fastidiosa	CFBP8073		2582150	Scaffold	LKES01	328	0																								Xylella fastidiosa subsp. fastidiosa TPD4	GCA_007845705.1	ASM784570v1	Xylella fastidiosa subsp. fastidiosa	TPD4		2427175	Contig	2019-08-05	VJWH01	393	2471	Xylella fastidiosa subsp. fastidiosa TPD4
Xylella fastidiosa subsp. fastidiosa AlmaReb2	GCA_028621935.1	ASM2862193v1	Xylella fastidiosa subsp. fastidiosa	AlmaReb2		2549422	Complete Genome	0	1	0																								Xylella fastidiosa subsp. fastidiosa Bakersfield-1	GCA_009664125.2	ASM966412v2	Xylella fastidiosa subsp. fastidiosa	Bakersfield-1		2575627	Complete Genome	2020-02-24		2	2309	Xylella fastidiosa subsp. fastidiosa Bakersfield-1
Xylella fastidiosa EB92.1 EB92.1	GCA_000219235.2	ASM21923v2	Xylella fastidiosa EB92.1	EB92.1		2475426	Contig	AFDJ01	168	2392																								Xylella fastidiosa subsp. multiplex IVIA6586-2	GCA_009669335.1	ASM966933v1	Xylella fastidiosa subsp. multiplex	IVIA6586-2		2578155	Contig	2019-11-18	VDCM01	341	2618	Xylella fastidiosa subsp. multiplex IVIA6586-2
Xylella fastidiosa subsp. fastidiosa TPD4	GCA_007845705.1	ASM784570v1	Xylella fastidiosa subsp. fastidiosa	TPD4		2427175	Contig	VJWH01	393	2471																								Xylella fastidiosa subsp. multiplex IVIA6629	GCA_009669365.1	ASM966936v1	Xylella fastidiosa subsp. multiplex	IVIA6629		2731703	Contig	2019-11-18	VCPM01	1099	3243	Xylella fastidiosa subsp. multiplex IVIA6629
Xylella fastidiosa subsp. fastidiosa TPD3	GCA_007845655.1	ASM784565v1	Xylella fastidiosa subsp. fastidiosa	TPD3		2422083	Contig	VJWG01	377	2451																								Xylella fastidiosa subsp. multiplex IVIA6731	GCA_009669375.1	ASM966937v1	Xylella fastidiosa subsp. multiplex	IVIA6731		2598893	Contig	2019-11-18	VCPN01	422	2699	Xylella fastidiosa subsp. multiplex IVIA6731
Xylella fastidiosa subsp. fastidiosa Mus-1 Mus-1	GCA_009812445.1	ASM981244v1	Xylella fastidiosa subsp. fastidiosa Mus-1	Mus-1		2438200	Contig	AWPK01	87	2339																								Xylella fastidiosa subsp. multiplex IVIA6902	GCA_009669405.1	ASM966940v1	Xylella fastidiosa subsp. multiplex	IVIA6902		2870108	Contig	2019-11-18	VCPO01	1584	3733	Xylella fastidiosa subsp. multiplex IVIA6902
Xylella fastidiosa subsp. fastidiosa ICMP 8742	GCA_028735855.1	ASM2873585v1	Xylella fastidiosa subsp. fastidiosa	ICMP 8742		2598507	Complete Genome	0	2	2359																								Xylella fastidiosa subsp. multiplex IVIA6903	GCA_009669425.1	ASM966942v1	Xylella fastidiosa subsp. multiplex	IVIA6903		2602829	Contig	2019-11-18	VCPP01	534	2784	Xylella fastidiosa subsp. multiplex IVIA6903
Xylella fastidiosa subsp. fastidiosa CFBP7970	GCA_004016315.1	ASM401631v1	Xylella fastidiosa subsp. fastidiosa	CFBP7970		2488329	Contig	PHFR01	92	2410																								Xylella fastidiosa subsp. multiplex IAS-AXF212H7	GCA_009669445.1	ASM966944v1	Xylella fastidiosa subsp. multiplex	IAS-AXF212H7		2522542	Contig	2019-11-18	VCPQ01	336	2579	Xylella fastidiosa subsp. multiplex IAS-AXF212H7
Xylella fastidiosa WM1-1	GCA_006370215.1	ASM637021v1	Xylella fastidiosa	WM1-1		2470027	Contig	PUJK01	34	2334																								Xylella fastidiosa subsp. multiplex XYL1981	GCA_009669455.1	ASM966945v1	Xylella fastidiosa subsp. multiplex	XYL1981		2554510	Contig	2019-11-18	VDCJ01	353	2612	Xylella fastidiosa subsp. multiplex XYL1981
Xylella fastidiosa subsp. fastidiosa GV156	GCA_009910885.1	ASM991088v1	Xylella fastidiosa subsp. fastidiosa	GV156		2521515	Contig	VOSD01	17	2365																								Xylella fastidiosa subsp. multiplex IAS-AXF-235T10	GCA_009669465.1	ASM966946v1	Xylella fastidiosa subsp. multiplex	IAS-AXF-235T10		2550209	Contig	2019-11-18	VCQO01	432	2657	Xylella fastidiosa subsp. multiplex IAS-AXF-235T10
Xylella fastidiosa subsp. fastidiosa CFBP7969	GCA_004016275.1	ASM401627v1	Xylella fastidiosa subsp. fastidiosa	CFBP7969		2431283	Contig	PHFQ01	88	2328																								Xylella fastidiosa subsp. multiplex XYL1752	GCA_009669505.1	ASM966950v1	Xylella fastidiosa subsp. multiplex	XYL1752		2579375	Contig	2019-11-18	VDCK01	422	2667	Xylella fastidiosa subsp. multiplex XYL1752
Xylella fastidiosa WM1-1-GFP-Rec2	GCA_006370055.1	ASM637005v1	Xylella fastidiosa	WM1-1(GFP)Rec2		2452477	Scaffold	PUJE01	125	2383																								Xylella fastidiosa subsp. multiplex XF3348	GCA_009669515.1	ASM966951v1	Xylella fastidiosa subsp. multiplex	XF3348		2573395	Contig	2019-11-18	VDCL01	392	2650	Xylella fastidiosa subsp. multiplex XF3348
Xylella fastidiosa subsp. fastidiosa WM1-1	GCA_028227275.1	ASM2822727v1	Xylella fastidiosa subsp. fastidiosa	WM1-1		2514513	Complete Genome	0	1	2252																								Xylella fastidiosa subsp. multiplex RAAR6 Butte	GCA_009695485.1	ASM969548v1	Xylella fastidiosa subsp. multiplex	RAAR6 Butte		2466226	Contig	2019-11-22	VDDE01	140	2386	Xylella fastidiosa subsp. multiplex RAAR6 Butte
Xylella fastidiosa subsp. fastidiosa CFBP8083	GCA_028227635.1	ASM2822763v1	Xylella fastidiosa subsp. fastidiosa	CFBP8083		2515619	Complete Genome	0	1	2244																								Xylella fastidiosa subsp. multiplex RAAR14 plum327	GCA_009695495.1	ASM969549v1	Xylella fastidiosa subsp. multiplex	RAAR14 plum327		2543559	Contig	2019-11-22	VDDF01	192	2554	Xylella fastidiosa subsp. multiplex RAAR14 plum327
Xylella fastidiosa subsp. fastidiosa GV230	GCA_014249995.1	ASM1424999v1	Xylella fastidiosa subsp. fastidiosa	GV230		2514993	Complete Genome	0	1	2212																								Xylella fastidiosa subsp. fastidiosa Mus-1 Mus-1	GCA_009812445.1	ASM981244v1	Xylella fastidiosa subsp. fastidiosa Mus-1	Mus-1		2438200	Contig	2019-12-31	AWPK01	87	2339	Xylella fastidiosa subsp. fastidiosa Mus-1 Mus-1
Xylella fastidiosa subsp. fastidiosa CFBP8082	GCA_004016375.1	ASM401637v1	Xylella fastidiosa subsp. fastidiosa	CFBP8082		2526675	Contig	PHFT01	117	2468																								Xylella fastidiosa subsp. fastidiosa GV156	GCA_009910885.1	ASM991088v1	Xylella fastidiosa subsp. fastidiosa	GV156		2521515	Contig	2020-01-21	VOSD01	17	2365	Xylella fastidiosa subsp. fastidiosa GV156
Xylella fastidiosa NOB1	GCA_012952075.1	ASM1295207v1	Xylella fastidiosa	NOB1		2418556	Scaffold	JABCJG01	53	2211																								Xylella taiwanensis PLS244	GCA_009910935.1	ASM991093v1	Xylella taiwanensis	PLS244		2729751	Scaffold	2020-01-21	VOSE01	60	2297	Xylella taiwanensis PLS244
Xylella fastidiosa subsp. fastidiosa ICMP 8745	GCA_028561315.1	ASM2856131v1	Xylella fastidiosa subsp. fastidiosa	ICMP 8745		2642394	Scaffold	JAQQTL01	19	2437																								Xylella fastidiosa ATCC 35879	GCA_011801475.1	ASM1180147v1	Xylella fastidiosa	ATCC 35879		2607257	Complete Genome	2020-03-31		2	2463	Xylella fastidiosa ATCC 35879
Xylella fastidiosa ATCC 35879	GCA_000767565.1	ASM76756v1	Xylella fastidiosa	ATCC 35879		2522328	Contig	JQAP01	16	2198																								Xylella fastidiosa NOB1	GCA_012952075.1	ASM1295207v1	Xylella fastidiosa	NOB1		2418556	Scaffold	2020-05-02	JABCJG01	53	2211	Xylella fastidiosa NOB1
Xylella fastidiosa WM1-1-GFP-Rec1	GCA_006370035.1	ASM637003v1	Xylella fastidiosa	WM1-1(GFP)Rec1		2448134	Scaffold	PUJD01	105	2368																								Xylella fastidiosa OK3	GCA_012952085.1	ASM1295208v1	Xylella fastidiosa	OK3		2415390	Scaffold	2020-05-02	JABCJH01	54	2207	Xylella fastidiosa OK3
Xylella fastidiosa DSM 10026	GCA_900129695.1	IMG-taxon 2595698223 annotated assembly	Xylella fastidiosa	DSM 10026		2431652	Scaffold	FQWN01	63	2345																								Xylella fastidiosa VB11	GCA_012952095.1	ASM1295209v1	Xylella fastidiosa	VB11		2444001	Scaffold	2020-05-02	JABCJI01	75	2268	Xylella fastidiosa VB11
Xylella fastidiosa ICMP 15197	GCA_028891345.1	ASM2889134v1	Xylella fastidiosa	ICMP 15197		2600197	Complete Genome	0	2	2364																								Xylella fastidiosa subsp. multiplex Fillmore	GCA_012974105.1	ASM1297410v1	Xylella fastidiosa subsp. multiplex	Fillmore		2526544	Complete Genome	2020-05-05		1	2300	Xylella fastidiosa subsp. multiplex Fillmore
Xylella fastidiosa VB11	GCA_012952095.1	ASM1295209v1	Xylella fastidiosa	VB11		2444001	Scaffold	JABCJI01	75	2268																								Xylella fastidiosa subsp. multiplex RH1	GCA_012974125.1	ASM1297412v1	Xylella fastidiosa subsp. multiplex	RH1		2678425	Complete Genome	2020-05-05		1	2493	Xylella fastidiosa subsp. multiplex RH1
Xylella fastidiosa OK3	GCA_012952085.1	ASM1295208v1	Xylella fastidiosa	OK3		2415390	Scaffold	JABCJH01	54	2207																								Xylella fastidiosa subsp. multiplex LM10	GCA_012974145.1	ASM1297414v1	Xylella fastidiosa subsp. multiplex	LM10		2669650	Complete Genome	2020-05-05		1	2478	Xylella fastidiosa subsp. multiplex LM10
Xylella fastidiosa subsp. fastidiosa CFBP8351	GCA_004016405.1	ASM401640v1	Xylella fastidiosa subsp. fastidiosa	CFBP8351		2473754	Contig	PHFU01	92	2389																								Xylella taiwanensis PLS229	GCA_013177435.1	ASM1317743v1	Xylella taiwanensis	PLS229		2824877	Complete Genome	2020-05-27		1	2375	Xylella taiwanensis PLS229
Xylella fastidiosa subsp. fastidiosa Bakersfield-14	GCA_015475975.1	ASM1547597v1	Xylella fastidiosa subsp. fastidiosa	Bakersfield-14		2575180	Complete Genome	0	2	2290																								Xylella fastidiosa B111	GCA_013283685.1	ASM1328368v1	Xylella fastidiosa	B111		2682276	Scaffold	2020-06-06	JWJX01	77	2488	Xylella fastidiosa B111
Xylella fastidiosa subsp. fastidiosa IVIA5770	GCA_028227995.1	ASM2822799v1	Xylella fastidiosa subsp. fastidiosa	IVIA5770		2580861	Chromosome	0	2	2324																								Xylella fastidiosa XRB	GCA_013283695.1	ASM1328369v1	Xylella fastidiosa	XRB		2714643	Scaffold	2020-06-06	JTGF01	74	2498	Xylella fastidiosa XRB
Xylella fastidiosa subsp. fastidiosa Bakersfield-1	GCA_009664125.2	ASM966412v2	Xylella fastidiosa subsp. fastidiosa	Bakersfield-1		2575627	Complete Genome	0	2	2309																								Xylella fastidiosa subsp. fastidiosa GV230	GCA_014249995.1	ASM1424999v1	Xylella fastidiosa subsp. fastidiosa	GV230		2514993	Complete Genome	2020-08-19		1	2212	Xylella fastidiosa subsp. fastidiosa GV230
Xylella fastidiosa subsp. fastidiosa XYL2055	GCA_003973695.1	ASM397369v1	Xylella fastidiosa subsp. fastidiosa	XYL2055		2456780	Contig	QTJS01	135	2384																								Xylella fastidiosa subsp. fastidiosa XYL1978/18	GCA_014856645.1	ASM1485664v1	Xylella fastidiosa subsp. fastidiosa	XYL1978/18		2484291	Scaffold	2020-10-06	JAAGVD01	109	2322	Xylella fastidiosa subsp. fastidiosa XYL1978/18
Xylella fastidiosa subsp. fastidiosa Bakersfield-13	GCA_015475995.1	ASM1547599v1	Xylella fastidiosa subsp. fastidiosa	Bakersfield-13		2575582	Complete Genome	0	2	2290																								Xylella fastidiosa subsp. multiplex XYL1981/18	GCA_014856675.1	ASM1485667v1	Xylella fastidiosa subsp. multiplex	XYL1981/18		2509949	Scaffold	2020-10-06	JAAGVE01	121	2363	Xylella fastidiosa subsp. multiplex XYL1981/18
Xylella fastidiosa subsp. fastidiosa XYL1732	GCA_003973705.1	ASM397370v1	Xylella fastidiosa subsp. fastidiosa	XYL1732		2444109	Contig	QTJT01	135	2359																								Xylella fastidiosa subsp. fastidiosa XYL2014/18	GCA_014856685.1	ASM1485668v1	Xylella fastidiosa subsp. fastidiosa	XYL2014/18		2484228	Scaffold	2020-10-06	JAAGVG01	106	2316	Xylella fastidiosa subsp. fastidiosa XYL2014/18
Xylella fastidiosa subsp. fastidiosa CFBP8071	GCA_004016295.1	ASM401629v1	Xylella fastidiosa subsp. fastidiosa	CFBP8071		2484287	Contig	PHFP01	100	2402																								Xylella fastidiosa subsp. fastidiosa XYL1980/18	GCA_014856695.1	ASM1485669v1	Xylella fastidiosa subsp. fastidiosa	XYL1980/18		2485332	Scaffold	2020-10-06	JAAGVF01	111	2323	Xylella fastidiosa subsp. fastidiosa XYL1980/18
Xylella fastidiosa subsp. fastidiosa Bakersfield-11	GCA_015476015.1	ASM1547601v1	Xylella fastidiosa subsp. fastidiosa	Bakersfield-11		2592804	Complete Genome	0	2	2313																								Xylella fastidiosa subsp. fastidiosa XYL2017/18	GCA_014856735.1	ASM1485673v1	Xylella fastidiosa subsp. fastidiosa	XYL2017/18		2482742	Scaffold	2020-10-06	JAAGVI01	107	2316	Xylella fastidiosa subsp. fastidiosa XYL2017/18
Xylella fastidiosa subsp. fastidiosa Bakersfield-8	GCA_015476035.1	ASM1547603v1	Xylella fastidiosa subsp. fastidiosa	Bakersfield-8		2592185	Complete Genome	0	2	2315																								Xylella fastidiosa subsp. fastidiosa XYL2093/18	GCA_014856745.1	ASM1485674v1	Xylella fastidiosa subsp. fastidiosa	XYL2093/18		2486223	Scaffold	2020-10-06	JAAGVH01	106	2317	Xylella fastidiosa subsp. fastidiosa XYL2093/18
Xylella fastidiosa subsp. fastidiosa XYL461	GCA_028228315.1	ASM2822831v1	Xylella fastidiosa subsp. fastidiosa	XYL461		2578891	Complete Genome	0	2	2324																								Xylella fastidiosa subsp. fastidiosa XYL2106/18	GCA_014856775.1	ASM1485677v1	Xylella fastidiosa subsp. fastidiosa	XYL2106/18		2484940	Scaffold	2020-10-06	JAAGVJ01	106	2312	Xylella fastidiosa subsp. fastidiosa XYL2106/18
Xylella fastidiosa subsp. fastidiosa IVIA5235	GCA_003515915.2	ASM351591v2	Xylella fastidiosa subsp. fastidiosa	IVIA5235		2576214	Complete Genome	0	2	2311																								Xylella fastidiosa subsp. fastidiosa XYL2153/18	GCA_014856785.1	ASM1485678v1	Xylella fastidiosa subsp. fastidiosa	XYL2153/18		2484994	Scaffold	2020-10-06	JAAGVL01	100	2302	Xylella fastidiosa subsp. fastidiosa XYL2153/18
Xylella fastidiosa subsp. fastidiosa ICMP 8731	GCA_028735915.1	ASM2873591v1	Xylella fastidiosa subsp. fastidiosa	ICMP 8731		2447944	Complete Genome	0	2	2178																								Xylella fastidiosa subsp. fastidiosa XYL2107/18	GCA_014856795.1	ASM1485679v1	Xylella fastidiosa subsp. fastidiosa	XYL2107/18		2483447	Scaffold	2020-10-06	JAAGVK01	100	2312	Xylella fastidiosa subsp. fastidiosa XYL2107/18
Xylella fastidiosa M23 M23	GCA_000019765.1	ASM1976v1	Xylella fastidiosa M23	M23		2573987	Complete Genome	0	2	2320																								Xylella fastidiosa subsp. fastidiosa XYL2177/18	GCA_014856835.1	ASM1485683v1	Xylella fastidiosa subsp. fastidiosa	XYL2177/18		2484593	Scaffold	2020-10-06	JAAGVM01	100	2320	Xylella fastidiosa subsp. fastidiosa XYL2177/18
Xylella fastidiosa subsp. fastidiosa GB514	GCA_000148405.1	ASM14840v1	Xylella fastidiosa subsp. fastidiosa GB514	GB514		2517383	Complete Genome	0	2	2271																								Xylella fastidiosa subsp. fastidiosa XYL2400/18	GCA_014856845.1	ASM1485684v1	Xylella fastidiosa subsp. fastidiosa	XYL2400/18		2486358	Scaffold	2020-10-06	JAAGVN01	104	2331	Xylella fastidiosa subsp. fastidiosa XYL2400/18
Xylella fastidiosa subsp. fastidiosa MAG 669	GCA_020792795.1	ASM2079279v1	Xylella fastidiosa subsp. fastidiosa		MAG_669	2523846	Chromosome	0	1	0																								Xylella fastidiosa subsp. multiplex XYL1966/18	GCA_014856865.1	ASM1485686v1	Xylella fastidiosa subsp. multiplex	XYL1966/18		2514978	Scaffold	2020-10-06	JAAGVO01	119	2371	Xylella fastidiosa subsp. multiplex XYL1966/18
Xylella fastidiosa CCPM1	GCA_006370015.1	ASM637001v1	Xylella fastidiosa	CCPM1		2822204	Contig	PUJB01	88	2720																								Xylella fastidiosa subsp. fastidiosa XYL2508/18	GCA_014856895.1	ASM1485689v1	Xylella fastidiosa subsp. fastidiosa	XYL2508/18		2485230	Scaffold	2020-10-06	JAAGVP01	106	2327	Xylella fastidiosa subsp. fastidiosa XYL2508/18
Xylella fastidiosa subsp. fastidiosa Riv13	GCA_021459945.1	ASM2145994v1	Xylella fastidiosa subsp. fastidiosa	Riv13		2636411	Complete Genome	0	4	2374																								Xylella fastidiosa subsp. multiplex XF-3960/18	GCA_014856905.1	ASM1485690v1	Xylella fastidiosa subsp. multiplex	XF-3960/18		2518024	Scaffold	2020-10-06	JAAGVQ01	116	2371	Xylella fastidiosa subsp. multiplex XF-3960/18
Xylella fastidiosa Temecula1	GCA_000007245.1	ASM724v1	Xylella fastidiosa Temecula1	Temecula1		2521148	Complete Genome	0	2	2125																								Xylella fastidiosa subsp. multiplex XYL1968/18	GCA_014856935.1	ASM1485693v1	Xylella fastidiosa subsp. multiplex	XYL1968/18		2518610	Contig	2020-10-06	JAAGWL01	117	2374	Xylella fastidiosa subsp. multiplex XYL1968/18
Xylella fastidiosa Temecula1Star	GCA_006370185.1	ASM637018v1	Xylella fastidiosa	Temecula1Star		2454666	Contig	PUJI01	113	2374																								Xylella fastidiosa subsp. fastidiosa XF-3967/18	GCA_015102005.1	ASM1510200v1	Xylella fastidiosa subsp. fastidiosa	XF-3967/18		2484418	Scaffold	2020-10-29	JAAGWM01	113	2322	Xylella fastidiosa subsp. fastidiosa XF-3967/18
Xylella fastidiosa KLN59.3-GFP--Temecula1-	GCA_006369995.1	ASM636999v1	Xylella fastidiosa	KLN59.3(GFP)(Temecula1)		2459746	Contig	PUJC01	117	2387																								Xylella fastidiosa subsp. multiplex Red Oak 2	GCA_015475935.1	ASM1547593v1	Xylella fastidiosa subsp. multiplex	Red Oak 2		2476446	Complete Genome	2020-11-15		1	2181	Xylella fastidiosa subsp. multiplex Red Oak 2
Xylella fastidiosa NS1-CmR-TemeculaL-	GCA_006370045.1	ASM637004v1	Xylella fastidiosa	NS1-CmR(TemeculaL)		2510201	Scaffold	PUJF01	254	2533																								Xylella fastidiosa subsp. multiplex Riv5	GCA_015475955.1	ASM1547595v1	Xylella fastidiosa subsp. multiplex	Riv5		2538293	Complete Genome	2020-11-15		2	2234	Xylella fastidiosa subsp. multiplex Riv5
Xylella fastidiosa TemL-NS1pglA-Rec1	GCA_006370085.1	ASM637008v1	Xylella fastidiosa	TemL(NS1pglA)Rec1		2525255	Scaffold	PUJG01	124	2463																								Xylella fastidiosa subsp. fastidiosa Bakersfield-14	GCA_015475975.1	ASM1547597v1	Xylella fastidiosa subsp. fastidiosa	Bakersfield-14		2575180	Complete Genome	2020-11-15		2	2290	Xylella fastidiosa subsp. fastidiosa Bakersfield-14
Xylella fastidiosa subsp. fastidiosa RAAR7 Conn Creek	GCA_022836775.1	ASM2283677v1	Xylella fastidiosa subsp. fastidiosa	RAAR7_Conn Creek		2481747	Contig	JAKXMR01	197	0																								Xylella fastidiosa subsp. fastidiosa Bakersfield-13	GCA_015475995.1	ASM1547599v1	Xylella fastidiosa subsp. fastidiosa	Bakersfield-13		2575582	Complete Genome	2020-11-15		2	2290	Xylella fastidiosa subsp. fastidiosa Bakersfield-13
Xylella fastidiosa TemL-Alma-Rec2	GCA_006369905.1	ASM636990v1	Xylella fastidiosa	TemL(Alma)Rec2		2654426	Scaffold	PUIX01	313	2584																								Xylella fastidiosa subsp. fastidiosa Bakersfield-11	GCA_015476015.1	ASM1547601v1	Xylella fastidiosa subsp. fastidiosa	Bakersfield-11		2592804	Complete Genome	2020-11-15		2	2313	Xylella fastidiosa subsp. fastidiosa Bakersfield-11
Xylella fastidiosa pglA-KmR-Fetzer-	GCA_006370115.1	ASM637011v1	Xylella fastidiosa	pglA-KmR(Fetzer)		2488169	Scaffold	PUJH01	146	2433																								Xylella fastidiosa subsp. fastidiosa Bakersfield-8	GCA_015476035.1	ASM1547603v1	Xylella fastidiosa subsp. fastidiosa	Bakersfield-8		2592185	Complete Genome	2020-11-15		2	2315	Xylella fastidiosa subsp. fastidiosa Bakersfield-8
Xylella fastidiosa subsp. fastidiosa RAAR10 CV17-3	GCA_022836675.1	ASM2283667v1	Xylella fastidiosa subsp. fastidiosa	RAAR10_CV17-3		2504385	Contig	JAKXMP01	200	0																								Xylella fastidiosa subsp. multiplex AlmaEM3	GCA_018069645.1	ASM1806964v1	Xylella fastidiosa subsp. multiplex	AlmaEM3		2487451	Complete Genome	2021-04-18		1	2170	Xylella fastidiosa subsp. multiplex AlmaEM3
Xylella fastidiosa TemeculaL	GCA_006370155.1	ASM637015v1	Xylella fastidiosa	TemeculaL		2536542	Scaffold	PUJJ01	162	2479																								Xylella fastidiosa subsp. multiplex BB08-1	GCA_018069665.1	ASM1806966v1	Xylella fastidiosa subsp. multiplex	BB08-1		2553631	Complete Genome	2021-04-18		1	2266	Xylella fastidiosa subsp. multiplex BB08-1
Xylella fastidiosa TemL-Alma-Rec1	GCA_006369895.1	ASM636989v1	Xylella fastidiosa	TemL(Alma)Rec1		2522659	Scaffold	PUIW01	120	2454																								Xylella fastidiosa subsp. multiplex Ma151	GCA_018449095.1	ASM1844909v1	Xylella fastidiosa subsp. multiplex	Ma151		2416213	Contig	2021-05-23	JAHCMP01	100	2158	Xylella fastidiosa subsp. multiplex Ma151
Xylella fastidiosa BBI64	GCA_006369955.1	ASM636995v1	Xylella fastidiosa	BBI64		2927031	Contig	PUJA01	104	2863																								Xylella fastidiosa subsp. multiplex Ma185	GCA_018449105.1	ASM1844910v1	Xylella fastidiosa subsp. multiplex	Ma185		2412610	Contig	2021-05-23	JAHCMO01	82	2140	Xylella fastidiosa subsp. multiplex Ma185
Xylella fastidiosa subsp. multiplex LA-Y3C	GCA_021459845.1	ASM2145984v1	Xylella fastidiosa subsp. multiplex	LA-Y3C		2526390	Complete Genome	0	1	2233																								Xylella fastidiosa subsp. multiplex Ma29	GCA_018449135.1	ASM1844913v1	Xylella fastidiosa subsp. multiplex	Ma29		2426899	Contig	2021-05-23	JAHCMQ01	89	2149	Xylella fastidiosa subsp. multiplex Ma29
Xylella fastidiosa subsp. multiplex AlmaReb6	GCA_028621915.1	ASM2862191v1	Xylella fastidiosa subsp. multiplex	AlmaReb6		2530311	Complete Genome	0	1	0																								Xylella fastidiosa subsp. multiplex Ma1	GCA_018449155.1	ASM1844915v1	Xylella fastidiosa subsp. multiplex	Ma1		2414358	Contig	2021-05-23	JAHCMT01	95	2158	Xylella fastidiosa subsp. multiplex Ma1
Xylella fastidiosa BB01	GCA_001886315.1	BB01	Xylella fastidiosa	BB01		2511521	Scaffold	MPAZ01	83	0																								Xylella fastidiosa subsp. multiplex Ma26	GCA_018449175.1	ASM1844917v1	Xylella fastidiosa subsp. multiplex	Ma26		2412928	Contig	2021-05-23	JAHCMR01	81	2141	Xylella fastidiosa subsp. multiplex Ma26
Xylella fastidiosa subsp. multiplex CFBP 13677	GCA_028640425.1	ASM2864042v1	Xylella fastidiosa subsp. multiplex	CFBP 13677		2462127	Contig	JAJJZZ01	139	2260																								Xylella fastidiosa subsp. multiplex Ma10	GCA_018449235.1	ASM1844923v1	Xylella fastidiosa subsp. multiplex	Ma10		2415263	Contig	2021-05-23	JAHCMS01	91	2146	Xylella fastidiosa subsp. multiplex Ma10
Xylella fastidiosa subsp. multiplex AlmaEM3	GCA_018069645.1	ASM1806964v1	Xylella fastidiosa subsp. multiplex	AlmaEM3		2487451	Complete Genome	0	1	2170																								Xylella fastidiosa subsp. fastidiosa MAG 669	GCA_020792795.1	ASM2079279v1	Xylella fastidiosa subsp. fastidiosa		MAG 669	2523846	Chromosome	2021-11-08		1		Xylella fastidiosa subsp. fastidiosa MAG 669
Xylella fastidiosa AlmaEM3	GCA_006369915.1	ASM636991v1	Xylella fastidiosa	AlmaEM3		2479954	Scaffold	PUIY01	30	2341																								Xylella taiwanensis PLS15A	GCA_020990505.1	ASM2099050v1	Xylella taiwanensis	PLS15A		2824746	Complete Genome	2021-11-27		1	2386	Xylella taiwanensis PLS15A
Xylella fastidiosa sycamore Sy-VA	GCA_000732705.1	ASM73270v1	Xylella fastidiosa	sycamore Sy-VA		2475880	Contig	JMHP01	128	2226																								Xylella taiwanensis PLS396	GCA_020990525.1	ASM2099052v1	Xylella taiwanensis	PLS396		2824929	Complete Genome	2021-11-27		1	2382	Xylella taiwanensis PLS396
Xylella fastidiosa subsp. multiplex Oak 35874	GCA_021459905.1	ASM2145990v1	Xylella fastidiosa subsp. multiplex	Oak 35874		2648027	Complete Genome	0	2	2451																								Xylella taiwanensis PLS407	GCA_020990545.1	ASM2099054v1	Xylella taiwanensis	PLS407		2820189	Complete Genome	2021-11-27		1	2385	Xylella taiwanensis PLS407
Xylella fastidiosa subsp. multiplex CFBP 13685	GCA_028637025.1	ASM2863702v1	Xylella fastidiosa subsp. multiplex	CFBP 13685		2485419	Contig	JAJJZV01	141	2304																								Xylella taiwanensis PLS206	GCA_020990565.1	ASM2099056v1	Xylella taiwanensis	PLS206		2857370	Complete Genome	2021-11-27		2	2429	Xylella taiwanensis PLS206
Xylella fastidiosa ATCC 35874	GCA_031834365.1	ASM3183436v1	Xylella fastidiosa	ATCC 35874		2543333	Contig	JAVLTP01	218	2534																								Xylella taiwanensis PLS1133	GCA_020990585.1	ASM2099058v1	Xylella taiwanensis	PLS1133		2853073	Complete Genome	2021-11-27		2	2430	Xylella taiwanensis PLS1133
Xylella fastidiosa BB08-1	GCA_006369965.1	ASM636996v1	Xylella fastidiosa	BB08-1		2888680	Contig	PUIZ01	98	2834																								Xylella taiwanensis PLS1135	GCA_020990605.1	ASM2099060v1	Xylella taiwanensis	PLS1135		2857304	Complete Genome	2021-11-27		2	2425	Xylella taiwanensis PLS1135
Xylella fastidiosa subsp. multiplex CFBP 13683	GCA_028640365.1	ASM2864036v1	Xylella fastidiosa subsp. multiplex	CFBP 13683		2485418	Contig	JAJJZX01	143	2321																								Xylella taiwanensis PLS19A	GCA_020990625.1	ASM2099062v1	Xylella taiwanensis	PLS19A		2857338	Complete Genome	2021-11-27		2	2429	Xylella taiwanensis PLS19A
Xylella fastidiosa subsp. multiplex BB08-1	GCA_018069665.1	ASM1806966v1	Xylella fastidiosa subsp. multiplex	BB08-1		2553631	Complete Genome	0	1	2266																								Xylella taiwanensis PLS415	GCA_020990645.1	ASM2099064v1	Xylella taiwanensis	PLS415		2824889	Complete Genome	2021-11-27		1	2382	Xylella taiwanensis PLS415
Xylella fastidiosa subsp. multiplex ATCC 35871	GCA_000428665.1	ASM42866v1	Xylella fastidiosa subsp. multiplex ATCC 35871	ATCC 35871		2416255	Scaffold	AUAJ01	58	0																								Xylella taiwanensis PLS413	GCA_020990665.1	ASM2099066v1	Xylella taiwanensis	PLS413		2824845	Complete Genome	2021-11-27		1	2385	Xylella taiwanensis PLS413
Xylella fastidiosa subsp. multiplex ICMP 8740	GCA_028735895.1	ASM2873589v1	Xylella fastidiosa subsp. multiplex	ICMP 8740		2548838	Complete Genome	0	1	2286																								Xylella taiwanensis PLS421	GCA_020990685.1	ASM2099068v1	Xylella taiwanensis	PLS421		2824907	Complete Genome	2021-11-27		1	2376	Xylella taiwanensis PLS421
Xylella fastidiosa subsp. multiplex ICMP 8739	GCA_028561485.1	ASM2856148v1	Xylella fastidiosa subsp. multiplex	ICMP 8739		2524176	Contig	JAQQTM01	32	2270																								Xylella taiwanensis PLS422	GCA_020990705.1	ASM2099070v1	Xylella taiwanensis	PLS422		2824909	Complete Genome	2021-11-27		1	2380	Xylella taiwanensis PLS422
Xylella fastidiosa ATCC 35873	GCA_023970635.1	ASM2397063v1	Xylella fastidiosa	ATCC 35873		2454216	Contig	JJOI01	174	1538																								Xylella taiwanensis PLS429	GCA_020990725.1	ASM2099072v1	Xylella taiwanensis	PLS429		2824915	Complete Genome	2021-11-27		1	2378	Xylella taiwanensis PLS429
Xylella fastidiosa subsp. multiplex CFBP8078	GCA_004016365.1	ASM401636v1	Xylella fastidiosa subsp. multiplex	CFBP8078		2596546	Contig	PHFS01	190	2624																								Xylella taiwanensis PLS427	GCA_020990745.1	ASM2099074v1	Xylella taiwanensis	PLS427		2824882	Complete Genome	2021-11-27		1	2382	Xylella taiwanensis PLS427
Xylella fastidiosa subsp. multiplex RAAR14 plum327	GCA_009695495.1	ASM969549v1	Xylella fastidiosa subsp. multiplex	RAAR14 plum327		2543559	Contig	VDDF01	192	2554																								Xylella taiwanensis PLS4A	GCA_020990765.1	ASM2099076v1	Xylella taiwanensis	PLS4A		2824770	Complete Genome	2021-11-27		1	2380	Xylella taiwanensis PLS4A
Xylella fastidiosa subsp. multiplex CFBP 13679	GCA_028640385.1	ASM2864038v1	Xylella fastidiosa subsp. multiplex	CFBP 13679		2605599	Contig	JAJJZY01	316	2533																								Xylella taiwanensis PLS433	GCA_020990785.1	ASM2099078v1	Xylella taiwanensis	PLS433		2824928	Complete Genome	2021-11-27		1	2381	Xylella taiwanensis PLS433
Xylella fastidiosa subsp. multiplex P5A2	GCA_022548865.1	ASM2254886v1	Xylella fastidiosa subsp. multiplex		P5A2	2461124	Contig	JAKZEN01	51	2194																								Xylella taiwanensis PLS434	GCA_020990805.1	ASM2099080v1	Xylella taiwanensis	PLS434		2824853	Complete Genome	2021-11-27		1	2380	Xylella taiwanensis PLS434
Xylella fastidiosa subsp. multiplex CFBP8070	GCA_028498275.1	ASM2849827v1	Xylella fastidiosa subsp. multiplex	CFBP8070		2903866	Contig	JAJKGN01	5	2843																								Xylella taiwanensis PLS16B	GCA_020991045.1	ASM2099104v1	Xylella taiwanensis	PLS16B		2857367	Complete Genome	2021-11-28		2	2432	Xylella taiwanensis PLS16B
Xylella fastidiosa subsp. multiplex CFBP 13684	GCA_028637085.1	ASM2863708v1	Xylella fastidiosa subsp. multiplex	CFBP 13684		2553676	Contig	JAJJZW01	228	2450																								Xylella taiwanensis PLS11A	GCA_021044485.1	ASM2104448v1	Xylella taiwanensis	PLS11A		2853442	Chromosome	2021-12-05		2	2429	Xylella taiwanensis PLS11A
Xylella fastidiosa subsp. multiplex Ma26	GCA_018449175.1	ASM1844917v1	Xylella fastidiosa subsp. multiplex	Ma26		2412928	Contig	JAHCMR01	81	2141																								Xylella taiwanensis PLS12B	GCA_021044505.1	ASM2104450v1	Xylella taiwanensis	PLS12B		2853448	Chromosome	2021-12-05		2	2429	Xylella taiwanensis PLS12B
Xylella fastidiosa subsp. multiplex TOS14	GCA_007713995.1	ASM771399v1	Xylella fastidiosa subsp. multiplex	TOS14		2445518	Contig	SMTJ01	80	2337																								Xylella taiwanensis PLS431	GCA_021044525.1	ASM2104452v1	Xylella taiwanensis	PLS431		2809837	Chromosome	2021-12-05		1	2380	Xylella taiwanensis PLS431
Xylella fastidiosa subsp. multiplex Ma185	GCA_018449105.1	ASM1844910v1	Xylella fastidiosa subsp. multiplex	Ma185		2412610	Contig	JAHCMO01	82	2140																								Xylella taiwanensis PLS1130	GCA_021206255.1	ASM2120625v1	Xylella taiwanensis	PLS1130		2811701	Contig	2021-12-14	JAJPPO01	4	2393	Xylella taiwanensis PLS1130
Xylella fastidiosa subsp. multiplex TOS4	GCA_007713905.1	ASM771390v1	Xylella fastidiosa subsp. multiplex	TOS4		2445114	Contig	SMTH01	77	2332																								Xylella taiwanensis PLS1134	GCA_021206275.1	ASM2120627v1	Xylella taiwanensis	PLS1134		2847131	Contig	2021-12-14	JAJPPP01	4	2429	Xylella taiwanensis PLS1134
Xylella fastidiosa subsp. multiplex Alm Lz 1	GCA_024257125.1	ASM2425712v1	Xylella fastidiosa subsp. multiplex	Alm_Lz_1		2458394	Scaffold	JALHBT01	130	2256																								Xylella taiwanensis PLS712	GCA_021206295.1	ASM2120629v1	Xylella taiwanensis	PLS712		2816414	Contig	2021-12-14	JAJPPN01	3	2383	Xylella taiwanensis PLS712
Xylella fastidiosa subsp. multiplex TOS5	GCA_007713945.1	ASM771394v1	Xylella fastidiosa subsp. multiplex	TOS5		2443867	Contig	SMTI01	72	2330																								Xylella taiwanensis PLS417	GCA_021206315.1	ASM2120631v1	Xylella taiwanensis	PLS417		2813401	Contig	2021-12-14	JAJPPQ01	2	2388	Xylella taiwanensis PLS417
Xylella fastidiosa subsp. multiplex Ma1	GCA_018449155.1	ASM1844915v1	Xylella fastidiosa subsp. multiplex	Ma1		2414358	Contig	JAHCMT01	95	2158																								Xylella taiwanensis PLS419	GCA_021206335.1	ASM2120633v1	Xylella taiwanensis	PLS419		2816570	Contig	2021-12-14	JAJPPR01	3	2384	Xylella taiwanensis PLS419
Xylella fastidiosa subsp. multiplex Ma10	GCA_018449235.1	ASM1844923v1	Xylella fastidiosa subsp. multiplex	Ma10		2415263	Contig	JAHCMS01	91	2146																								Xylella taiwanensis PLS420	GCA_021206355.1	ASM2120635v1	Xylella taiwanensis	PLS420		2812037	Contig	2021-12-14	JAJPPS01	5	2407	Xylella taiwanensis PLS420
Xylella fastidiosa subsp. multiplex Ma29	GCA_018449135.1	ASM1844913v1	Xylella fastidiosa subsp. multiplex	Ma29		2426899	Contig	JAHCMQ01	89	2149																								Xylella taiwanensis PLS432	GCA_021206375.1	ASM2120637v1	Xylella taiwanensis	PLS432		2844461	Contig	2021-12-14	JAJPPU01	5	2443	Xylella taiwanensis PLS432
Xylella fastidiosa subsp. multiplex Ma151	GCA_018449095.1	ASM1844909v1	Xylella fastidiosa subsp. multiplex	Ma151		2416213	Contig	JAHCMP01	100	2158																								Xylella taiwanensis PLS428	GCA_021206385.1	ASM2120638v1	Xylella taiwanensis	PLS428		2810986	Contig	2021-12-14	JAJPPT01	3	2388	Xylella taiwanensis PLS428
Xylella fastidiosa subsp. multiplex Griffin-1	GCA_000466025.1	Red Oak Large Contigs	Xylella fastidiosa subsp. multiplex Griffin-1	Griffin-1		2387314	Contig	AVGA01	84	2240																								Xylella fastidiosa subsp. morus Riv16	GCA_021398655.1	ASM2139865v1	Xylella fastidiosa subsp. morus	Riv16		2638230	Complete Genome	2022-01-10		3	2428	Xylella fastidiosa subsp. morus Riv16
Xylella fastidiosa M12	GCA_000019325.1	ASM1932v1	Xylella fastidiosa M12	M12		2475130	Complete Genome	0	1	2368																								Xylella fastidiosa subsp. morus Riv19	GCA_021459805.1	ASM2145980v1	Xylella fastidiosa subsp. morus	Riv19		2630638	Complete Genome	2022-01-13		2	2428	Xylella fastidiosa subsp. morus Riv19
Xylella fastidiosa subsp. multiplex Red Oak 8	GCA_021459885.1	ASM2145988v1	Xylella fastidiosa subsp. multiplex	Red Oak 8		2476438	Complete Genome	0	1	2194																								Xylella fastidiosa subsp. morus Riv25	GCA_021459825.1	ASM2145982v1	Xylella fastidiosa subsp. morus	Riv25		2630808	Complete Genome	2022-01-13		2	2436	Xylella fastidiosa subsp. morus Riv25
Xylella fastidiosa subsp. multiplex Red Oak 2	GCA_015475935.1	ASM1547593v1	Xylella fastidiosa subsp. multiplex	Red Oak 2		2476446	Complete Genome	0	1	2181																								Xylella fastidiosa subsp. multiplex LA-Y3C	GCA_021459845.1	ASM2145984v1	Xylella fastidiosa subsp. multiplex	LA-Y3C		2526390	Complete Genome	2022-01-13		1	2233	Xylella fastidiosa subsp. multiplex LA-Y3C
Xylella fastidiosa subsp. multiplex RH1	GCA_012974125.1	ASM1297412v1	Xylella fastidiosa subsp. multiplex	RH1		2678425	Complete Genome	0	1	2493																								Xylella fastidiosa subsp. morus Riv11	GCA_021459865.1	ASM2145986v1	Xylella fastidiosa subsp. morus	Riv11		2636626	Complete Genome	2022-01-13		2	2430	Xylella fastidiosa subsp. morus Riv11
Xylella fastidiosa subsp. multiplex LM10	GCA_012974145.1	ASM1297414v1	Xylella fastidiosa subsp. multiplex	LM10		2669650	Complete Genome	0	1	2478																								Xylella fastidiosa subsp. multiplex Red Oak 8	GCA_021459885.1	ASM2145988v1	Xylella fastidiosa subsp. multiplex	Red Oak 8		2476438	Complete Genome	2022-01-13		1	2194	Xylella fastidiosa subsp. multiplex Red Oak 8
Xylella fastidiosa subsp. multiplex CFBP 13637	GCA_028640465.1	ASM2864046v1	Xylella fastidiosa subsp. multiplex	CFBP 13637		2446064	Contig	JAJKAC01	144	2274																								Xylella fastidiosa subsp. multiplex Oak 35874	GCA_021459905.1	ASM2145990v1	Xylella fastidiosa subsp. multiplex	Oak 35874		2648027	Complete Genome	2022-01-13		2	2451	Xylella fastidiosa subsp. multiplex Oak 35874
Xylella fastidiosa subsp. multiplex CFBP 13634	GCA_028637125.1	ASM2863712v1	Xylella fastidiosa subsp. multiplex	CFBP 13634		2439618	Contig	JAJKAF01	121	2250																								Xylella fastidiosa subsp. fastidiosa Stag's Leap	GCA_021459925.1	ASM2145992v1	Xylella fastidiosa subsp. fastidiosa	Stag's Leap		2543277	Complete Genome	2022-01-13		1	2280	Xylella fastidiosa subsp. fastidiosa Stag's Leap
Xylella fastidiosa subsp. multiplex CFBP 13625	GCA_028637235.1	ASM2863723v1	Xylella fastidiosa subsp. multiplex	CFBP 13625		2439482	Contig	JAJKAO01	125	2244																								Xylella fastidiosa subsp. fastidiosa Riv13	GCA_021459945.1	ASM2145994v1	Xylella fastidiosa subsp. fastidiosa	Riv13		2636411	Complete Genome	2022-01-13		4	2374	Xylella fastidiosa subsp. fastidiosa Riv13
Xylella fastidiosa subsp. multiplex CFBP 13743	GCA_028636865.1	ASM2863686v1	Xylella fastidiosa subsp. multiplex	CFBP 13743		2439747	Contig	JAJJZK01	132	2256																								Xylella fastidiosa subsp. sandyi OC8	GCA_021474225.1	ASM2147422v1	Xylella fastidiosa subsp. sandyi	OC8		2786612	Complete Genome	2022-01-15		2	2661	Xylella fastidiosa subsp. sandyi OC8
Xylella fastidiosa subsp. multiplex CFBP 13692	GCA_028640165.1	ASM2864016v1	Xylella fastidiosa subsp. multiplex	CFBP 13692		2433351	Contig	JAJJZQ01	137	2238																								Xylella fastidiosa subsp. multiplex P5A2	GCA_022548865.1	ASM2254886v1	Xylella fastidiosa subsp. multiplex		P5A2	2461124	Contig	2022-03-12	JAKZEN01	51	2194	Xylella fastidiosa subsp. multiplex P5A2
Xylella fastidiosa subsp. multiplex CFBP8433	GCA_028752655.1	ASM2875265v1	Xylella fastidiosa subsp. multiplex	CFBP8433		2496778	Complete Genome	0	1	2236																								Xylella fastidiosa subsp. fastidiosa RAAR10 CV17-3	GCA_022836675.1	ASM2283667v1	Xylella fastidiosa subsp. fastidiosa	RAAR10 CV17-3		2504385	Contig	2022-03-28	JAKXMP01	200		Xylella fastidiosa subsp. fastidiosa RAAR10 CV17-3
Xylella fastidiosa subsp. multiplex CFBP 13635	GCA_028637185.1	ASM2863718v1	Xylella fastidiosa subsp. multiplex	CFBP 13635		2436858	Contig	JAJKAE01	117	2245																								Xylella fastidiosa subsp. sandyi RAAR8 Xf70 -ACR48-	GCA_022836755.1	ASM2283675v1	Xylella fastidiosa subsp. sandyi	RAAR8 Xf70 -ACR48-		2636651	Contig	2022-03-28	JAKXMQ01	301		Xylella fastidiosa subsp. sandyi RAAR8 Xf70 -ACR48-
Xylella fastidiosa subsp. multiplex CFBP 13589	GCA_028640685.1	ASM2864068v1	Xylella fastidiosa subsp. multiplex	CFBP 13589		2480941	Contig	JAJKAY01	149	2321																								Xylella fastidiosa subsp. fastidiosa RAAR7 Conn Creek	GCA_022836775.1	ASM2283677v1	Xylella fastidiosa subsp. fastidiosa	RAAR7 Conn Creek		2481747	Contig	2022-03-28	JAKXMR01	197		Xylella fastidiosa subsp. fastidiosa RAAR7 Conn Creek
Xylella fastidiosa subsp. multiplex CFBP 13584	GCA_028640795.1	ASM2864079v1	Xylella fastidiosa subsp. multiplex	CFBP 13584		2437488	Scaffold	JAJKBD01	134	2255																								Xylella fastidiosa ATCC 35873	GCA_023970635.1	ASM2397063v1	Xylella fastidiosa	ATCC 35873		2454216	Contig	2022-06-28	JJOI01	174	1538	Xylella fastidiosa ATCC 35873
Xylella fastidiosa subsp. multiplex CFBP 13693	GCA_028639765.1	ASM2863976v1	Xylella fastidiosa subsp. multiplex	CFBP 13693		2438721	Contig	JAJJZP01	133	2256																								Xylella fastidiosa subsp. multiplex Alm Lz 1	GCA_024257125.1	ASM2425712v1	Xylella fastidiosa subsp. multiplex	Alm Lz 1		2458394	Scaffold	2022-07-13	JALHBT01	130	2256	Xylella fastidiosa subsp. multiplex Alm Lz 1
Xylella fastidiosa subsp. multiplex CFBP 13592	GCA_028640675.1	ASM2864067v1	Xylella fastidiosa subsp. multiplex	CFBP 13592		2436138	Contig	JAJKAV01	157	2261																								Xylella fastidiosa subsp. fastidiosa CFBP8073	GCA_028226975.1	ASM2822697v1	Xylella fastidiosa subsp. fastidiosa	CFBP8073		2741778	Complete Genome	2023-01-30		4	2532	Xylella fastidiosa subsp. fastidiosa CFBP8073
Xylella fastidiosa subsp. multiplex CFBP 13688	GCA_028640255.1	ASM2864025v1	Xylella fastidiosa subsp. multiplex	CFBP 13688		2437843	Contig	JAJJZT01	132	2260																								Xylella fastidiosa subsp. fastidiosa WM1-1	GCA_028227275.1	ASM2822727v1	Xylella fastidiosa subsp. fastidiosa	WM1-1		2514513	Complete Genome	2023-01-30		1	2252	Xylella fastidiosa subsp. fastidiosa WM1-1
Xylella fastidiosa subsp. multiplex CFBP 13631	GCA_028637265.1	ASM2863726v1	Xylella fastidiosa subsp. multiplex	CFBP 13631		2435002	Contig	JAJKAI01	145	2250																								Xylella fastidiosa subsp. fastidiosa CFBP8083	GCA_028227635.1	ASM2822763v1	Xylella fastidiosa subsp. fastidiosa	CFBP8083		2515619	Complete Genome	2023-01-30		1	2244	Xylella fastidiosa subsp. fastidiosa CFBP8083
Xylella fastidiosa subsp. multiplex CFBP 13694	GCA_028636915.1	ASM2863691v1	Xylella fastidiosa subsp. multiplex	CFBP 13694		2443298	Contig	JAJJZO01	149	2262																								Xylella fastidiosa subsp. fastidiosa IVIA5770	GCA_028227995.1	ASM2822799v1	Xylella fastidiosa subsp. fastidiosa	IVIA5770		2580861	Chromosome	2023-01-30		2	2324	Xylella fastidiosa subsp. fastidiosa IVIA5770
Xylella fastidiosa subsp. multiplex CFBP 13695	GCA_028639905.1	ASM2863990v1	Xylella fastidiosa subsp. multiplex	CFBP 13695		2442424	Contig	JAJJZN01	137	2265																								Xylella fastidiosa subsp. fastidiosa CFBP8351	GCA_028228155.1	ASM2822815v1	Xylella fastidiosa subsp. fastidiosa	CFBP8351		2573150	Complete Genome	2023-01-30		2	2324	Xylella fastidiosa subsp. fastidiosa CFBP8351
Xylella fastidiosa subsp. multiplex CFBP 13585	GCA_028640735.1	ASM2864073v1	Xylella fastidiosa subsp. multiplex	CFBP 13585		2440256	Contig	JAJKBC01	142	2258																								Xylella fastidiosa subsp. fastidiosa XYL461	GCA_028228315.1	ASM2822831v1	Xylella fastidiosa subsp. fastidiosa	XYL461		2578891	Complete Genome	2023-01-30		2	2324	Xylella fastidiosa subsp. fastidiosa XYL461
Xylella fastidiosa subsp. multiplex CFBP8416	GCA_001971475.2	ASM197147v2	Xylella fastidiosa subsp. multiplex	CFBP8416		2506765	Complete Genome	0	1	2234																								Xylella fastidiosa subsp. fastidiosa R2XF4358/18	GCA_028228495.1	ASM2822849v1	Xylella fastidiosa subsp. fastidiosa	R2XF4358/18		2595088	Chromosome	2023-01-30		2	2346	Xylella fastidiosa subsp. fastidiosa R2XF4358/18
Xylella fastidiosa subsp. multiplex CFBP 13588	GCA_028640725.1	ASM2864072v1	Xylella fastidiosa subsp. multiplex	CFBP 13588		2436301	Contig	JAJKAZ01	139	2262																								Xylella fastidiosa subsp. multiplex CFBP8431	GCA_028498215.1	ASM2849821v1	Xylella fastidiosa subsp. multiplex	CFBP8431		2726288	Contig	2023-02-06	JAJKGP01	2	2532	Xylella fastidiosa subsp. multiplex CFBP8431
Xylella fastidiosa subsp. multiplex CFBP 13621	GCA_028637445.1	ASM2863744v1	Xylella fastidiosa subsp. multiplex	CFBP 13621		2447017	Contig	JAJKAS01	142	2258																								Xylella fastidiosa subsp. multiplex CFBP8435	GCA_028498235.1	ASM2849823v1	Xylella fastidiosa subsp. multiplex	CFBP8435		2765940	Contig	2023-02-06	JAJKGR01	3	2573	Xylella fastidiosa subsp. multiplex CFBP8435
Xylella fastidiosa subsp. multiplex CFBP8434	GCA_028498245.1	ASM2849824v1	Xylella fastidiosa subsp. multiplex	CFBP8434		2592000	Contig	JAJKGQ01	2	2304																								Xylella fastidiosa subsp. multiplex CFBP8434	GCA_028498245.1	ASM2849824v1	Xylella fastidiosa subsp. multiplex	CFBP8434		2592000	Contig	2023-02-06	JAJKGQ01	2	2304	Xylella fastidiosa subsp. multiplex CFBP8434
Xylella fastidiosa subsp. multiplex CFBP8432	GCA_028752755.1	ASM2875275v1	Xylella fastidiosa subsp. multiplex	CFBP8432		2560753	Chromosome	0	1	2314																								Xylella fastidiosa subsp. multiplex CFBP8070	GCA_028498275.1	ASM2849827v1	Xylella fastidiosa subsp. multiplex	CFBP8070		2903866	Contig	2023-02-06	JAJKGN01	5	2843	Xylella fastidiosa subsp. multiplex CFBP8070
Xylella fastidiosa subsp. multiplex CFBP 13624	GCA_028640595.1	ASM2864059v1	Xylella fastidiosa subsp. multiplex	CFBP 13624		2437563	Contig	JAJKAP01	138	2254																								Xylella fastidiosa subsp. multiplex CFBP8430	GCA_028498295.1	ASM2849829v1	Xylella fastidiosa subsp. multiplex	CFBP8430		2845597	Contig	2023-02-06	JAJKGO01	4	2637	Xylella fastidiosa subsp. multiplex CFBP8430
Xylella fastidiosa subsp. multiplex CFBP 13598	GCA_028637565.1	ASM2863756v1	Xylella fastidiosa subsp. multiplex	CFBP 13598		2445675	Contig	JAJKAU01	159	2270																								Xylella fastidiosa subsp. fastidiosa ICMP 8745	GCA_028561315.1	ASM2856131v1	Xylella fastidiosa subsp. fastidiosa	ICMP 8745		2642394	Scaffold	2023-02-08	JAQQTL01	19	2437	Xylella fastidiosa subsp. fastidiosa ICMP 8745
Xylella fastidiosa subsp. multiplex CFBP 13689	GCA_028640225.1	ASM2864022v1	Xylella fastidiosa subsp. multiplex	CFBP 13689		2440681	Contig	JAJJZS01	129	2263																								Xylella fastidiosa subsp. multiplex ICMP 8739	GCA_028561485.1	ASM2856148v1	Xylella fastidiosa subsp. multiplex	ICMP 8739		2524176	Contig	2023-02-08	JAQQTM01	32	2270	Xylella fastidiosa subsp. multiplex ICMP 8739
Xylella fastidiosa subsp. multiplex CFBP 13636	GCA_028640485.1	ASM2864048v1	Xylella fastidiosa subsp. multiplex	CFBP 13636		2439427	Contig	JAJKAD01	154	2266																								Xylella fastidiosa subsp. multiplex AlmaReb6	GCA_028621915.1	ASM2862191v1	Xylella fastidiosa subsp. multiplex	AlmaReb6		2530311	Complete Genome	2023-02-14		1		Xylella fastidiosa subsp. multiplex AlmaReb6
Xylella fastidiosa subsp. multiplex CFBP 13590	GCA_028640655.1	ASM2864065v1	Xylella fastidiosa subsp. multiplex	CFBP 13590		2480548	Contig	JAJKAX01	186	2329																								Xylella fastidiosa subsp. fastidiosa AlmaReb2	GCA_028621935.1	ASM2862193v1	Xylella fastidiosa subsp. fastidiosa	AlmaReb2		2549422	Complete Genome	2023-02-14		1		Xylella fastidiosa subsp. fastidiosa AlmaReb2
Xylella fastidiosa subsp. multiplex CFBP 13687	GCA_028636955.1	ASM2863695v1	Xylella fastidiosa subsp. multiplex	CFBP 13687		2433458	Contig	JAJJZU01	140	2242																								Xylella fastidiosa subsp. multiplex CFBP 13742	GCA_028636825.1	ASM2863682v1	Xylella fastidiosa subsp. multiplex	CFBP 13742		2520671	Contig	2023-02-15	JAJJZL01	263	2417	Xylella fastidiosa subsp. multiplex CFBP 13742
Xylella fastidiosa subsp. multiplex CFBP 13691	GCA_028640155.1	ASM2864015v1	Xylella fastidiosa subsp. multiplex	CFBP 13691		2540491	Contig	JAJJZR01	167	2372																								Xylella fastidiosa subsp. multiplex CFBP 13741	GCA_028636835.1	ASM2863683v1	Xylella fastidiosa subsp. multiplex	CFBP 13741		2479965	Contig	2023-02-15	JAJJZM01	251	2342	Xylella fastidiosa subsp. multiplex CFBP 13741
Xylella fastidiosa subsp. multiplex RAAR6 Butte	GCA_009695485.1	ASM969548v1	Xylella fastidiosa subsp. multiplex	RAAR6 Butte		2466226	Contig	VDDE01	140	2386																								Xylella fastidiosa subsp. multiplex CFBP 13743	GCA_028636865.1	ASM2863686v1	Xylella fastidiosa subsp. multiplex	CFBP 13743		2439747	Contig	2023-02-15	JAJJZK01	132	2256	Xylella fastidiosa subsp. multiplex CFBP 13743
Xylella fastidiosa subsp. multiplex CFBP 13552	GCA_028640775.1	ASM2864077v1	Xylella fastidiosa subsp. multiplex	CFBP 13552		2438548	Contig	JAJKBE01	136	2263																								Xylella fastidiosa subsp. multiplex CFBP 13694	GCA_028636915.1	ASM2863691v1	Xylella fastidiosa subsp. multiplex	CFBP 13694		2443298	Contig	2023-02-15	JAJJZO01	149	2262	Xylella fastidiosa subsp. multiplex CFBP 13694
Xylella fastidiosa subsp. multiplex Riv5	GCA_015475955.1	ASM1547595v1	Xylella fastidiosa subsp. multiplex	Riv5		2538293	Complete Genome	0	2	2234																								Xylella fastidiosa subsp. multiplex CFBP 13687	GCA_028636955.1	ASM2863695v1	Xylella fastidiosa subsp. multiplex	CFBP 13687		2433458	Contig	2023-02-15	JAJJZU01	140	2242	Xylella fastidiosa subsp. multiplex CFBP 13687
Xylella fastidiosa subsp. multiplex IVIA6902	GCA_009669405.1	ASM966940v1	Xylella fastidiosa subsp. multiplex	IVIA6902		2870108	Contig	VCPO01	1584	3733																								Xylella fastidiosa subsp. multiplex CFBP 13685	GCA_028637025.1	ASM2863702v1	Xylella fastidiosa subsp. multiplex	CFBP 13685		2485419	Contig	2023-02-15	JAJJZV01	141	2304	Xylella fastidiosa subsp. multiplex CFBP 13685
Xylella fastidiosa subsp. multiplex IVIA6731	GCA_009669375.1	ASM966937v1	Xylella fastidiosa subsp. multiplex	IVIA6731		2598893	Contig	VCPN01	422	2699																								Xylella fastidiosa subsp. multiplex CFBP 13684	GCA_028637085.1	ASM2863708v1	Xylella fastidiosa subsp. multiplex	CFBP 13684		2553676	Contig	2023-02-15	JAJJZW01	228	2450	Xylella fastidiosa subsp. multiplex CFBP 13684
Xylella fastidiosa subsp. multiplex IVIA6629	GCA_009669365.1	ASM966936v1	Xylella fastidiosa subsp. multiplex	IVIA6629		2731703	Contig	VCPM01	1099	3243																								Xylella fastidiosa subsp. multiplex CFBP 13634	GCA_028637125.1	ASM2863712v1	Xylella fastidiosa subsp. multiplex	CFBP 13634		2439618	Contig	2023-02-15	JAJKAF01	121	2250	Xylella fastidiosa subsp. multiplex CFBP 13634
Xylella fastidiosa subsp. multiplex IVIA6903	GCA_009669425.1	ASM966942v1	Xylella fastidiosa subsp. multiplex	IVIA6903		2602829	Contig	VCPP01	534	2784																								Xylella fastidiosa subsp. multiplex CFBP 13633	GCA_028637135.1	ASM2863713v1	Xylella fastidiosa subsp. multiplex	CFBP 13633		2515988	Contig	2023-02-15	JAJKAG01	264	2405	Xylella fastidiosa subsp. multiplex CFBP 13633
Xylella fastidiosa subsp. multiplex IVIA6586-2	GCA_009669335.1	ASM966933v1	Xylella fastidiosa subsp. multiplex	IVIA6586-2		2578155	Contig	VDCM01	341	2618																								Xylella fastidiosa subsp. multiplex CFBP 13635	GCA_028637185.1	ASM2863718v1	Xylella fastidiosa subsp. multiplex	CFBP 13635		2436858	Contig	2023-02-15	JAJKAE01	117	2245	Xylella fastidiosa subsp. multiplex CFBP 13635
Xylella fastidiosa subsp. multiplex IAS-AXF-235T10	GCA_009669465.1	ASM966946v1	Xylella fastidiosa subsp. multiplex	IAS-AXF-235T10		2550209	Contig	VCQO01	432	2657																								Xylella fastidiosa subsp. multiplex CFBP 13629	GCA_028637225.1	ASM2863722v1	Xylella fastidiosa subsp. multiplex	CFBP 13629		2518203	Contig	2023-02-15	JAJKAK01	268	2413	Xylella fastidiosa subsp. multiplex CFBP 13629
Xylella fastidiosa subsp. multiplex IVIA5901	GCA_004023395.2	ASM402339v2	Xylella fastidiosa subsp. multiplex	IVIA5901		2559157	Complete Genome	0	1	2327																								Xylella fastidiosa subsp. multiplex CFBP 13625	GCA_028637235.1	ASM2863723v1	Xylella fastidiosa subsp. multiplex	CFBP 13625		2439482	Contig	2023-02-15	JAJKAO01	125	2244	Xylella fastidiosa subsp. multiplex CFBP 13625
Xylella fastidiosa subsp. multiplex IAS-AXF212H7	GCA_009669445.1	ASM966944v1	Xylella fastidiosa subsp. multiplex	IAS-AXF212H7		2522542	Contig	VCPQ01	336	2579																								Xylella fastidiosa subsp. multiplex CFBP 13631	GCA_028637265.1	ASM2863726v1	Xylella fastidiosa subsp. multiplex	CFBP 13631		2435002	Contig	2023-02-15	JAJKAI01	145	2250	Xylella fastidiosa subsp. multiplex CFBP 13631
Xylella fastidiosa subsp. multiplex XF3348	GCA_009669515.1	ASM966951v1	Xylella fastidiosa subsp. multiplex	XF3348		2573395	Contig	VDCL01	392	2650																								Xylella fastidiosa subsp. multiplex CFBP 13622	GCA_028637365.1	ASM2863736v1	Xylella fastidiosa subsp. multiplex	CFBP 13622		2516789	Scaffold	2023-02-15	JAJKAR01	292	2420	Xylella fastidiosa subsp. multiplex CFBP 13622
Xylella fastidiosa subsp. multiplex XYL1981	GCA_009669455.1	ASM966945v1	Xylella fastidiosa subsp. multiplex	XYL1981		2554510	Contig	VDCJ01	353	2612																								Xylella fastidiosa subsp. multiplex CFBP 13630	GCA_028637375.1	ASM2863737v1	Xylella fastidiosa subsp. multiplex	CFBP 13630		2518247	Contig	2023-02-15	JAJKAJ01	259	2416	Xylella fastidiosa subsp. multiplex CFBP 13630
Xylella fastidiosa subsp. multiplex XYL1752	GCA_009669505.1	ASM966950v1	Xylella fastidiosa subsp. multiplex	XYL1752		2579375	Contig	VDCK01	422	2667																								Xylella fastidiosa subsp. multiplex CFBP 13621	GCA_028637445.1	ASM2863744v1	Xylella fastidiosa subsp. multiplex	CFBP 13621		2447017	Contig	2023-02-15	JAJKAS01	142	2258	Xylella fastidiosa subsp. multiplex CFBP 13621
Xylella fastidiosa subsp. multiplex Fillmore	GCA_012974105.1	ASM1297410v1	Xylella fastidiosa subsp. multiplex	Fillmore		2526544	Complete Genome	0	1	2300																								Xylella fastidiosa subsp. multiplex CFBP 13586	GCA_028637485.1	ASM2863748v1	Xylella fastidiosa subsp. multiplex	CFBP 13586		2517211	Contig	2023-02-15	JAJKBB01	275	2416	Xylella fastidiosa subsp. multiplex CFBP 13586
Xylella fastidiosa subsp. multiplex CFBP 13626	GCA_028640565.1	ASM2864056v1	Xylella fastidiosa subsp. multiplex	CFBP 13626		2515639	Contig	JAJKAN01	272	2406																								Xylella fastidiosa subsp. multiplex CFBP 13598	GCA_028637565.1	ASM2863756v1	Xylella fastidiosa subsp. multiplex	CFBP 13598		2445675	Contig	2023-02-15	JAJKAU01	159	2270	Xylella fastidiosa subsp. multiplex CFBP 13598
Xylella fastidiosa subsp. multiplex CFBP 13623	GCA_028640585.1	ASM2864058v1	Xylella fastidiosa subsp. multiplex	CFBP 13623		2514159	Contig	JAJKAQ01	277	2405																								Xylella fastidiosa subsp. multiplex CFBP 13591	GCA_028637595.1	ASM2863759v1	Xylella fastidiosa subsp. multiplex	CFBP 13591		2525658	Contig	2023-02-15	JAJKAW01	273	2415	Xylella fastidiosa subsp. multiplex CFBP 13591
Xylella fastidiosa subsp. multiplex CFBP 13742	GCA_028636825.1	ASM2863682v1	Xylella fastidiosa subsp. multiplex	CFBP 13742		2520671	Contig	JAJJZL01	263	2417																								Xylella fastidiosa subsp. multiplex CFBP 13693	GCA_028639765.1	ASM2863976v1	Xylella fastidiosa subsp. multiplex	CFBP 13693		2438721	Contig	2023-02-15	JAJJZP01	133	2256	Xylella fastidiosa subsp. multiplex CFBP 13693
Xylella fastidiosa subsp. multiplex CFBP 13638	GCA_028640445.1	ASM2864044v1	Xylella fastidiosa subsp. multiplex	CFBP 13638		2517463	Contig	JAJKAB01	278	2416																								Xylella fastidiosa subsp. multiplex CFBP 13695	GCA_028639905.1	ASM2863990v1	Xylella fastidiosa subsp. multiplex	CFBP 13695		2442424	Contig	2023-02-15	JAJJZN01	137	2265	Xylella fastidiosa subsp. multiplex CFBP 13695
Xylella fastidiosa subsp. multiplex CFBP 13627	GCA_028640535.1	ASM2864053v1	Xylella fastidiosa subsp. multiplex	CFBP 13627		2520348	Contig	JAJKAM01	269	2407																								Xylella fastidiosa subsp. multiplex CFBP 13745	GCA_028640025.1	ASM2864002v1	Xylella fastidiosa subsp. multiplex	CFBP 13745		2515686	Contig	2023-02-15	JAJJZJ01	272	2414	Xylella fastidiosa subsp. multiplex CFBP 13745
Xylella fastidiosa subsp. multiplex CFBP8435	GCA_028498235.1	ASM2849823v1	Xylella fastidiosa subsp. multiplex	CFBP8435		2765940	Contig	JAJKGR01	3	2573																								Xylella fastidiosa subsp. multiplex CFBP 13691	GCA_028640155.1	ASM2864015v1	Xylella fastidiosa subsp. multiplex	CFBP 13691		2540491	Contig	2023-02-15	JAJJZR01	167	2372	Xylella fastidiosa subsp. multiplex CFBP 13691
Xylella fastidiosa subsp. multiplex CFBP8430	GCA_028498295.1	ASM2849829v1	Xylella fastidiosa subsp. multiplex	CFBP8430		2845597	Contig	JAJKGO01	4	2637																								Xylella fastidiosa subsp. multiplex CFBP 13692	GCA_028640165.1	ASM2864016v1	Xylella fastidiosa subsp. multiplex	CFBP 13692		2433351	Contig	2023-02-15	JAJJZQ01	137	2238	Xylella fastidiosa subsp. multiplex CFBP 13692
Xylella fastidiosa subsp. multiplex CFBP 13741	GCA_028636835.1	ASM2863683v1	Xylella fastidiosa subsp. multiplex	CFBP 13741		2479965	Contig	JAJJZM01	251	2342																								Xylella fastidiosa subsp. multiplex CFBP 13689	GCA_028640225.1	ASM2864022v1	Xylella fastidiosa subsp. multiplex	CFBP 13689		2440681	Contig	2023-02-15	JAJJZS01	129	2263	Xylella fastidiosa subsp. multiplex CFBP 13689
Xylella fastidiosa subsp. multiplex CFBP 13587	GCA_028640715.1	ASM2864071v1	Xylella fastidiosa subsp. multiplex	CFBP 13587		2557488	Scaffold	JAJKBA01	278	2456																								Xylella fastidiosa subsp. multiplex CFBP 13688	GCA_028640255.1	ASM2864025v1	Xylella fastidiosa subsp. multiplex	CFBP 13688		2437843	Contig	2023-02-15	JAJJZT01	132	2260	Xylella fastidiosa subsp. multiplex CFBP 13688
Xylella fastidiosa subsp. multiplex CFBP 13630	GCA_028637375.1	ASM2863737v1	Xylella fastidiosa subsp. multiplex	CFBP 13630		2518247	Contig	JAJKAJ01	259	2416																								Xylella fastidiosa subsp. multiplex CFBP 13683	GCA_028640365.1	ASM2864036v1	Xylella fastidiosa subsp. multiplex	CFBP 13683		2485418	Contig	2023-02-15	JAJJZX01	143	2321	Xylella fastidiosa subsp. multiplex CFBP 13683
Xylella fastidiosa subsp. multiplex CFBP 13745	GCA_028640025.1	ASM2864002v1	Xylella fastidiosa subsp. multiplex	CFBP 13745		2515686	Contig	JAJJZJ01	272	2414																								Xylella fastidiosa subsp. multiplex CFBP 13679	GCA_028640385.1	ASM2864038v1	Xylella fastidiosa subsp. multiplex	CFBP 13679		2605599	Contig	2023-02-15	JAJJZY01	316	2533	Xylella fastidiosa subsp. multiplex CFBP 13679
Xylella fastidiosa subsp. multiplex CFBP8431	GCA_028498215.1	ASM2849821v1	Xylella fastidiosa subsp. multiplex	CFBP8431		2726288	Contig	JAJKGP01	2	2532																								Xylella fastidiosa subsp. multiplex CFBP 13639	GCA_028640395.1	ASM2864039v1	Xylella fastidiosa subsp. multiplex	CFBP 13639		2632013	Contig	2023-02-15	JAJKAA01	532	2615	Xylella fastidiosa subsp. multiplex CFBP 13639
Xylella fastidiosa subsp. multiplex CFBP 13586	GCA_028637485.1	ASM2863748v1	Xylella fastidiosa subsp. multiplex	CFBP 13586		2517211	Contig	JAJKBB01	275	2416																								Xylella fastidiosa subsp. multiplex CFBP 13677	GCA_028640425.1	ASM2864042v1	Xylella fastidiosa subsp. multiplex	CFBP 13677		2462127	Contig	2023-02-15	JAJJZZ01	139	2260	Xylella fastidiosa subsp. multiplex CFBP 13677
Xylella fastidiosa subsp. multiplex CFBP 13591	GCA_028637595.1	ASM2863759v1	Xylella fastidiosa subsp. multiplex	CFBP 13591		2525658	Contig	JAJKAW01	273	2415																								Xylella fastidiosa subsp. multiplex CFBP 13638	GCA_028640445.1	ASM2864044v1	Xylella fastidiosa subsp. multiplex	CFBP 13638		2517463	Contig	2023-02-15	JAJKAB01	278	2416	Xylella fastidiosa subsp. multiplex CFBP 13638
Xylella fastidiosa subsp. multiplex CFBP 13632	GCA_028640505.1	ASM2864050v1	Xylella fastidiosa subsp. multiplex	CFBP 13632		2491925	Contig	JAJKAH01	242	2353																								Xylella fastidiosa subsp. multiplex CFBP 13637	GCA_028640465.1	ASM2864046v1	Xylella fastidiosa subsp. multiplex	CFBP 13637		2446064	Contig	2023-02-15	JAJKAC01	144	2274	Xylella fastidiosa subsp. multiplex CFBP 13637
Xylella fastidiosa subsp. multiplex CFBP 13633	GCA_028637135.1	ASM2863713v1	Xylella fastidiosa subsp. multiplex	CFBP 13633		2515988	Contig	JAJKAG01	264	2405																								Xylella fastidiosa subsp. multiplex CFBP 13636	GCA_028640485.1	ASM2864048v1	Xylella fastidiosa subsp. multiplex	CFBP 13636		2439427	Contig	2023-02-15	JAJKAD01	154	2266	Xylella fastidiosa subsp. multiplex CFBP 13636
Xylella fastidiosa subsp. multiplex CFBP 13620	GCA_028640625.1	ASM2864062v1	Xylella fastidiosa subsp. multiplex	CFBP 13620		2550464	Contig	JAJKAT01	295	2469																								Xylella fastidiosa subsp. multiplex CFBP 13632	GCA_028640505.1	ASM2864050v1	Xylella fastidiosa subsp. multiplex	CFBP 13632		2491925	Contig	2023-02-15	JAJKAH01	242	2353	Xylella fastidiosa subsp. multiplex CFBP 13632
Xylella fastidiosa subsp. multiplex Dixon	GCA_029626005.1	ASM2962600v1	Xylella fastidiosa subsp. multiplex	Dixon		2725944	Contig	JARTVJ01	9	2542																								Xylella fastidiosa subsp. multiplex CFBP 13628	GCA_028640525.1	ASM2864052v1	Xylella fastidiosa subsp. multiplex	CFBP 13628		2514290	Contig	2023-02-15	JAJKAL01	264	2409	Xylella fastidiosa subsp. multiplex CFBP 13628
Xylella fastidiosa subsp. multiplex CFBP 13622	GCA_028637365.1	ASM2863736v1	Xylella fastidiosa subsp. multiplex	CFBP 13622		2516789	Scaffold	JAJKAR01	292	2420																								Xylella fastidiosa subsp. multiplex CFBP 13627	GCA_028640535.1	ASM2864053v1	Xylella fastidiosa subsp. multiplex	CFBP 13627		2520348	Contig	2023-02-15	JAJKAM01	269	2407	Xylella fastidiosa subsp. multiplex CFBP 13627
Xylella fastidiosa subsp. multiplex CFBP 13639	GCA_028640395.1	ASM2864039v1	Xylella fastidiosa subsp. multiplex	CFBP 13639		2632013	Contig	JAJKAA01	532	2615																								Xylella fastidiosa subsp. multiplex CFBP 13626	GCA_028640565.1	ASM2864056v1	Xylella fastidiosa subsp. multiplex	CFBP 13626		2515639	Contig	2023-02-15	JAJKAN01	272	2406	Xylella fastidiosa subsp. multiplex CFBP 13626
Xylella fastidiosa subsp. multiplex CFBP8418	GCA_001971465.2	ASM197146v2	Xylella fastidiosa subsp. multiplex	CFBP8418		2797446	Contig	LUYA02	4	2577																								Xylella fastidiosa subsp. multiplex CFBP 13623	GCA_028640585.1	ASM2864058v1	Xylella fastidiosa subsp. multiplex	CFBP 13623		2514159	Contig	2023-02-15	JAJKAQ01	277	2405	Xylella fastidiosa subsp. multiplex CFBP 13623
Xylella fastidiosa subsp. multiplex CFBP 13628	GCA_028640525.1	ASM2864052v1	Xylella fastidiosa subsp. multiplex	CFBP 13628		2514290	Contig	JAJKAL01	264	2409																								Xylella fastidiosa subsp. multiplex CFBP 13624	GCA_028640595.1	ASM2864059v1	Xylella fastidiosa subsp. multiplex	CFBP 13624		2437563	Contig	2023-02-15	JAJKAP01	138	2254	Xylella fastidiosa subsp. multiplex CFBP 13624
Xylella fastidiosa subsp. multiplex CFBP 13629	GCA_028637225.1	ASM2863722v1	Xylella fastidiosa subsp. multiplex	CFBP 13629		2518203	Contig	JAJKAK01	268	2413																								Xylella fastidiosa subsp. multiplex CFBP 13620	GCA_028640625.1	ASM2864062v1	Xylella fastidiosa subsp. multiplex	CFBP 13620		2550464	Contig	2023-02-15	JAJKAT01	295	2469	Xylella fastidiosa subsp. multiplex CFBP 13620
Xylella fastidiosa subsp. multiplex CFBP8417	GCA_001971505.1	ASM197150v1	Xylella fastidiosa subsp. multiplex	CFBP8417		2504981	Contig	LUYB01	256	2339																								Xylella fastidiosa subsp. multiplex CFBP 13590	GCA_028640655.1	ASM2864065v1	Xylella fastidiosa subsp. multiplex	CFBP 13590		2480548	Contig	2023-02-15	JAJKAX01	186	2329	Xylella fastidiosa subsp. multiplex CFBP 13590
																																		Xylella fastidiosa subsp. multiplex CFBP 13592	GCA_028640675.1	ASM2864067v1	Xylella fastidiosa subsp. multiplex	CFBP 13592		2436138	Contig	2023-02-15	JAJKAV01	157	2261	Xylella fastidiosa subsp. multiplex CFBP 13592
																																		Xylella fastidiosa subsp. multiplex CFBP 13589	GCA_028640685.1	ASM2864068v1	Xylella fastidiosa subsp. multiplex	CFBP 13589		2480941	Contig	2023-02-15	JAJKAY01	149	2321	Xylella fastidiosa subsp. multiplex CFBP 13589
																																		Xylella fastidiosa subsp. multiplex CFBP 13587	GCA_028640715.1	ASM2864071v1	Xylella fastidiosa subsp. multiplex	CFBP 13587		2557488	Scaffold	2023-02-15	JAJKBA01	278	2456	Xylella fastidiosa subsp. multiplex CFBP 13587
																																		Xylella fastidiosa subsp. multiplex CFBP 13588	GCA_028640725.1	ASM2864072v1	Xylella fastidiosa subsp. multiplex	CFBP 13588		2436301	Contig	2023-02-15	JAJKAZ01	139	2262	Xylella fastidiosa subsp. multiplex CFBP 13588
																																		Xylella fastidiosa subsp. multiplex CFBP 13585	GCA_028640735.1	ASM2864073v1	Xylella fastidiosa subsp. multiplex	CFBP 13585		2440256	Contig	2023-02-15	JAJKBC01	142	2258	Xylella fastidiosa subsp. multiplex CFBP 13585
																																		Xylella fastidiosa subsp. multiplex CFBP 13552	GCA_028640775.1	ASM2864077v1	Xylella fastidiosa subsp. multiplex	CFBP 13552		2438548	Contig	2023-02-15	JAJKBE01	136	2263	Xylella fastidiosa subsp. multiplex CFBP 13552
																																		Xylella fastidiosa subsp. multiplex CFBP 13584	GCA_028640795.1	ASM2864079v1	Xylella fastidiosa subsp. multiplex	CFBP 13584		2437488	Scaffold	2023-02-15	JAJKBD01	134	2255	Xylella fastidiosa subsp. multiplex CFBP 13584
																																		Xylella fastidiosa subsp. fastidiosa ICMP 8742	GCA_028735855.1	ASM2873585v1	Xylella fastidiosa subsp. fastidiosa	ICMP 8742		2598507	Complete Genome	2023-02-19		2	2359	Xylella fastidiosa subsp. fastidiosa ICMP 8742
																																		Xylella fastidiosa subsp. multiplex ICMP 8740	GCA_028735895.1	ASM2873589v1	Xylella fastidiosa subsp. multiplex	ICMP 8740		2548838	Complete Genome	2023-02-19		1	2286	Xylella fastidiosa subsp. multiplex ICMP 8740
																																		Xylella fastidiosa subsp. fastidiosa ICMP 8731	GCA_028735915.1	ASM2873591v1	Xylella fastidiosa subsp. fastidiosa	ICMP 8731		2447944	Complete Genome	2023-02-19		2	2178	Xylella fastidiosa subsp. fastidiosa ICMP 8731
																																		Xylella fastidiosa subsp. multiplex CFBP8433	GCA_028752655.1	ASM2875265v1	Xylella fastidiosa subsp. multiplex	CFBP8433		2496778	Complete Genome	2023-02-21		1	2236	Xylella fastidiosa subsp. multiplex CFBP8433
																																		Xylella fastidiosa subsp. multiplex CFBP8432	GCA_028752755.1	ASM2875275v1	Xylella fastidiosa subsp. multiplex	CFBP8432		2560753	Chromosome	2023-02-21		1	2314	Xylella fastidiosa subsp. multiplex CFBP8432
																																		Xylella fastidiosa ICMP 15197	GCA_028891345.1	ASM2889134v1	Xylella fastidiosa	ICMP 15197		2600197	Complete Genome	2023-03-01		2	2364	Xylella fastidiosa ICMP 15197
																																		Xylella fastidiosa subsp. multiplex Dixon	GCA_029626005.1	ASM2962600v1	Xylella fastidiosa subsp. multiplex	Dixon		2725944	Contig	2023-04-09	JARTVJ01	9	2542	Xylella fastidiosa subsp. multiplex Dixon
																																		Xylella fastidiosa subsp. pauca 50080	GCA_029691565.1	ASM2969156v1	Xylella fastidiosa subsp. pauca	50080		2838815	Scaffold	2023-04-12	JAPYLL01	21	2758	Xylella fastidiosa subsp. pauca 50080
																																		Xylella fastidiosa subsp. pauca 50066	GCA_029691585.1	ASM2969158v1	Xylella fastidiosa subsp. pauca	50066		2794240	Scaffold	2023-04-12	JARBJE01	11	2661	Xylella fastidiosa subsp. pauca 50066
																																		Xylella fastidiosa subsp. pauca ALM4	GCA_029962025.1	ASM2996202v1	Xylella fastidiosa subsp. pauca	ALM4		2579484	Complete Genome	2023-05-10		1	2320	Xylella fastidiosa subsp. pauca ALM4
																																		Xylella fastidiosa subsp. pauca AM2-Angelina	GCA_029962045.1	ASM2996204v1	Xylella fastidiosa subsp. pauca	AM2-Angelina		2661210	Complete Genome	2023-05-10		1	2441	Xylella fastidiosa subsp. pauca AM2-Angelina
																																		Xylella fastidiosa subsp. pauca OLI17A	GCA_029962065.1	ASM2996206v1	Xylella fastidiosa subsp. pauca	OLI17A		2649239	Complete Genome	2023-05-10		1	2406	Xylella fastidiosa subsp. pauca OLI17A
																																		Xylella fastidiosa ATCC 35874	GCA_031834365.1	ASM3183436v1	Xylella fastidiosa	ATCC 35874		2543333	Contig	2023-09-21	JAVLTP01	218	2534	Xylella fastidiosa ATCC 35874
																																		Xylella fastidiosa CO33	GCA_032594455.1	ASM3259445v1	Xylella fastidiosa	CO33		2676561	Complete Genome	2023-10-12		2	2420	Xylella fastidiosa CO33
																																		Xylella fastidiosa CFBP8478	GCA_032594475.1	ASM3259447v1	Xylella fastidiosa	CFBP8478		2676633	Complete Genome	2023-10-12		2	2422	Xylella fastidiosa CFBP8478
																																		Xylella fastidiosa subsp. fastidiosa NTB13	GCA_033688415.1	ASM3368841v1	Xylella fastidiosa subsp. fastidiosa		NTB13	1612897	Contig	2023-11-15	JAWQJA01	732		Xylella fastidiosa subsp. fastidiosa NTB13
																																		Xylella fastidiosa subsp. pauca 50088	GCA_041053125.1	ASM4105312v1	Xylella fastidiosa subsp. pauca	50088		2896312	Complete Genome	2024-08-05		3	2867	Xylella fastidiosa subsp. pauca 50088
																																		Xylella fastidiosa subsp. multiplex XYL468	GCA_042237065.1	ASM4223706v1	Xylella fastidiosa subsp. multiplex	XYL468		2809670	Chromosome	2024-09-25		1	2669	Xylella fastidiosa subsp. multiplex XYL468
																																		Xylella fastidiosa subsp. multiplex XYL466/19	GCA_042237735.1	ASM4223773v1	Xylella fastidiosa subsp. multiplex	XYL466/19		2790648	Chromosome	2024-09-25		1	2611	Xylella fastidiosa subsp. multiplex XYL466/19
																																		Xylella fastidiosa subsp. multiplex XYL1966/18	GCA_042238405.1	ASM4223840v1	Xylella fastidiosa subsp. multiplex	XYL1966/18		2708059	Complete Genome	2024-09-25		1	2512	Xylella fastidiosa subsp. multiplex XYL1966/18
																																		Xylella fastidiosa subsp. multiplex XYL1752/17	GCA_042239055.1	ASM4223905v1	Xylella fastidiosa subsp. multiplex	XYL1752/17		2769601	Complete Genome	2024-09-25		1	2601	Xylella fastidiosa subsp. multiplex XYL1752/17
																																		Xylella fastidiosa subsp. multiplex XF3348	GCA_042239545.1	ASM4223954v1	Xylella fastidiosa subsp. multiplex	XF3348		2682254	Complete Genome	2024-09-25		1	2485	Xylella fastidiosa subsp. multiplex XF3348
																																		Xylella fastidiosa subsp. multiplex Santa29b	GCA_042240315.1	ASM4224031v1	Xylella fastidiosa subsp. multiplex	Santa29b		2593199	Complete Genome	2024-09-25		1	2372	Xylella fastidiosa subsp. multiplex Santa29b
																																		Xylella fastidiosa subsp. multiplex CFBP8173	GCA_042241145.1	ASM4224114v1	Xylella fastidiosa subsp. multiplex	CFBP8173		2548622	Complete Genome	2024-09-25		1	2302	Xylella fastidiosa subsp. multiplex CFBP8173
																																		Xylella fastidiosa subsp. multiplex CFBP8068	GCA_042241895.1	ASM4224189v1	Xylella fastidiosa subsp. multiplex	CFBP8068		2548602	Complete Genome	2024-09-25		1	2292	Xylella fastidiosa subsp. multiplex CFBP8068
																																		Xylella fastidiosa subsp. multiplex CFBP8075	GCA_042242545.1	ASM4224254v1	Xylella fastidiosa subsp. multiplex	CFBP8075		2439524	Complete Genome	2024-09-25		1	2144	Xylella fastidiosa subsp. multiplex CFBP8075
																																		Xylella fastidiosa subsp. multiplex CFBP8070	GCA_042243345.1	ASM4224334v1	Xylella fastidiosa subsp. multiplex	CFBP8070		2867959	Complete Genome	2024-09-25		4	2745	Xylella fastidiosa subsp. multiplex CFBP8070
																																		Xylella fastidiosa subsp. multiplex CFBP8418	GCA_042244175.1	ASM4224417v1	Xylella fastidiosa subsp. multiplex	CFBP8418		2692457	Complete Genome	2024-09-25		1	2519	Xylella fastidiosa subsp. multiplex CFBP8418
																																		Xylella fastidiosa subsp. multiplex CFBP8417	GCA_042244685.1	ASM4224468v1	Xylella fastidiosa subsp. multiplex	CFBP8417		2672285	Complete Genome	2024-09-25		1	2482	Xylella fastidiosa subsp. multiplex CFBP8417
																																		Xylella fastidiosa subsp. multiplex GaTree2	GCA_042862445.1	ASM4286244v1	Xylella fastidiosa subsp. multiplex		GaTree2	2735877	Contig	2024-10-09	JBDODI01	89	2647	Xylella fastidiosa subsp. multiplex GaTree2
																																		Xylella fastidiosa subsp. multiplex NZ10 CA	GCA_043195235.1	ASM4319523v1	Xylella fastidiosa subsp. multiplex	NZ10 CA		2348264	Contig	2024-10-15	JBBEXZ01	85	2101	Xylella fastidiosa subsp. multiplex NZ10 CA
																																		Xylella fastidiosa subsp. multiplex NZ13 CA	GCA_043195255.1	ASM4319525v1	Xylella fastidiosa subsp. multiplex	NZ13 CA		2673509	Contig	2024-10-15	JBBEXY01	5	2525	Xylella fastidiosa subsp. multiplex NZ13 CA
																																		Xylella fastidiosa subsp. multiplex NZ4 CA	GCA_043355825.1	ASM4335582v1	Xylella fastidiosa subsp. multiplex	NZ4 CA		2610277	Contig	2024-10-17	JBBCBA01	3	2401	Xylella fastidiosa subsp. multiplex NZ4 CA
																																		Xylella fastidiosa subsp. multiplex MAG 1178	GCA_043421635.1	ASM4342163v1	Xylella fastidiosa subsp. multiplex		MAG 1178	2447672	Contig	2024-10-18	JBIMMT01	96		Xylella fastidiosa subsp. multiplex MAG 1178
																																		Xylella fastidiosa subsp. multiplex MAG 1153	GCA_043421655.1	ASM4342165v1	Xylella fastidiosa subsp. multiplex		MAG 1153	2548844	Contig	2024-10-18	JBIMMS01	34		Xylella fastidiosa subsp. multiplex MAG 1153
																																		Xylella fastidiosa subsp. multiplex MAG 612	GCA_043421675.1	ASM4342167v1	Xylella fastidiosa subsp. multiplex		MAG 612	2292906	Contig	2024-10-18	JBIMMU01	148		Xylella fastidiosa subsp. multiplex MAG 612
																																		Xylella fastidiosa subsp. multiplex MAG 1148	GCA_043421695.1	ASM4342169v1	Xylella fastidiosa subsp. multiplex		MAG 1148	2912481	Contig	2024-10-18	JBIMMR01	88		Xylella fastidiosa subsp. multiplex MAG 1148
																																		Xylella fastidiosa subsp. multiplex MAG 1465	GCA_043421715.1	ASM4342171v1	Xylella fastidiosa subsp. multiplex		MAG 1465	2948886	Contig	2024-10-18	JBIMMQ01	80		Xylella fastidiosa subsp. multiplex MAG 1465
																																		Xylella fastidiosa subsp. multiplex MAG 1249	GCA_043421735.1	ASM4342173v1	Xylella fastidiosa subsp. multiplex		MAG 1249	2420250	Contig	2024-10-18	JBIMMP01	120		Xylella fastidiosa subsp. multiplex MAG 1249
																																		Xylella fastidiosa subsp. multiplex MAG 1097	GCA_043421755.1	ASM4342175v1	Xylella fastidiosa subsp. multiplex		MAG 1097	2545639	Contig	2024-10-18	JBIMMO01	42		Xylella fastidiosa subsp. multiplex MAG 1097
																																		Xylella fastidiosa subsp. fastidiosa MAG 605	GCA_043421765.1	ASM4342176v1	Xylella fastidiosa subsp. fastidiosa		MAG 605	2418680	Contig	2024-10-18	JBIMMM01	136		Xylella fastidiosa subsp. fastidiosa MAG 605
																																		Xylella fastidiosa subsp. fastidiosa MAG 136	GCA_043421795.1	ASM4342179v1	Xylella fastidiosa subsp. fastidiosa		MAG 136	2299097	Contig	2024-10-18	JBIMMN01	92		Xylella fastidiosa subsp. fastidiosa MAG 136
																																		Xylella fastidiosa subsp. fastidiosa MAG 573	GCA_043421815.1	ASM4342181v1	Xylella fastidiosa subsp. fastidiosa		MAG 573	2280787	Contig	2024-10-18	JBIMML01	146		Xylella fastidiosa subsp. fastidiosa MAG 573
																																		Xylella fastidiosa subsp. fastidiosa MAG 488	GCA_043421855.1	ASM4342185v1	Xylella fastidiosa subsp. fastidiosa		MAG 488	2538501	Contig	2024-10-18	JBIMMK01	92		Xylella fastidiosa subsp. fastidiosa MAG 488
																																		Xylella fastidiosa subsp. fastidiosa Herb 1906	GCA_046226765.1	ASM4622676v1	Xylella fastidiosa subsp. fastidiosa	Herb 1906		2436504	Scaffold	2024-12-19	JBDPMK01	115	2240	Xylella fastidiosa subsp. fastidiosa Herb 1906
																																		Xylella fastidiosa subsp. multiplex IAS-AXF64H11	GCA_046605575.1	IAS-AXF64H11	Xylella fastidiosa subsp. multiplex	IAS-AXF64H11		2712445	Complete Genome	2025-01-13		1	2606	Xylella fastidiosa subsp. multiplex IAS-AXF64H11
																																		Xylella fastidiosa subsp. multiplex XYL1968/18	GCA_048564875.1	ASM4856487v1	Xylella fastidiosa subsp. multiplex	XYL1968/18		2673021	Chromosome	2025-03-12		1	2489	Xylella fastidiosa subsp. multiplex XYL1968/18
																																		Xylella fastidiosa CFBP8074	GCA_048564955.1	CFBP8074	Xylella fastidiosa	CFBP8074		2614665	Complete Genome	2025-03-12		1	2376	Xylella fastidiosa CFBP8074
																																		Xylella fastidiosa subsp. multiplex XYL1981	GCA_048564975.1	ASM4856497v1	Xylella fastidiosa subsp. multiplex	XYL1981		2577440	Chromosome	2025-03-12		2	2378	Xylella fastidiosa subsp. multiplex XYL1981
																																		Xylella fastidiosa AL21	GCA_050157125.1	ASM5015712v1	Xylella fastidiosa	AL21		2588276	Complete Genome	2025-05-05		2	2335	Xylella fastidiosa AL21
																																		Xylella fastidiosa GR31	GCA_050157135.1	ASM5015713v1	Xylella fastidiosa	GR31		2611756	Complete Genome	2025-05-05		3	2376	Xylella fastidiosa GR31
																																		Xylella fastidiosa subsp. multiplex STW-2	GCA_050353435.1	ASM5035343v1	Xylella fastidiosa subsp. multiplex		STW-2	2343570	Contig	2025-05-13	JBNVQL01	120		Xylella fastidiosa subsp. multiplex STW-2
																																		Xylella fastidiosa LSV52.37	GCA_051048055.1	ASM5104805v1	Xylella fastidiosa	LSV52.37		2698530	Chromosome	2025-06-25		1	2525	Xylella fastidiosa LSV52.37
																																		Xylella fastidiosa LSV52.52	GCA_051048065.1	ASM5104806v1	Xylella fastidiosa	LSV52.52		2524893	Complete Genome	2025-06-25		1	2263	Xylella fastidiosa LSV52.52
																																		Xylella taiwanensis Mag1 20701841	GCA_052692375.1	ASM5269237v1	Xylella taiwanensis		Mag1 20701841	1656340	Contig	2025-09-17	DBIGYI01	1088	1799	Xylella taiwanensis Mag1 20701841
																																		Xylella sp. Mag1 13453590	GCA_052692385.1	ASM5269238v1	Xylella sp.		Mag1 13453590	2472206	Contig	2025-09-17	DBIGYF01	84	2229	Xylella sp. Mag1 13453590
																																		Xylella sp. Mag1 13453584	GCA_052692405.1	ASM5269240v1	Xylella sp.		Mag1 13453584	2399142	Contig	2025-09-17	DBIGYG01	121	2134	Xylella sp. Mag1 13453584
																																		Xylella fastidiosa subsp. pauca Mag1 10513216	GCA_052692435.1	ASM5269243v1	Xylella fastidiosa subsp. pauca		Mag1 10513216	1137335	Contig	2025-09-17	DBIGYK01	655	1448	Xylella fastidiosa subsp. pauca Mag1 10513216
																																		Xylella sp. Mag1 12481817	GCA_052692445.1	ASM5269244v1	Xylella sp.		Mag1 12481817	2360837	Contig	2025-09-17	DBIGYH01	360	2290	Xylella sp. Mag1 12481817
																																		Xylella fastidiosa subsp. pauca Mag1 15620328	GCA_052692475.1	ASM5269247v1	Xylella fastidiosa subsp. pauca		Mag1 15620328	1923111	Contig	2025-09-17	DBIGYJ01	754	2236	Xylella fastidiosa subsp. pauca Mag1 15620328
																																		Xylella fastidiosa subsp. multiplex Mag1 6958542	GCA_052692515.1	ASM5269251v1	Xylella fastidiosa subsp. multiplex		Mag1 6958542	2488090	Scaffold	2025-09-17	DBIGYL01	98	2305	Xylella fastidiosa subsp. multiplex Mag1 6958542
																																		Xylella fastidiosa subsp. multiplex Mag1 15928950	GCA_052692535.1	ASM5269253v1	Xylella fastidiosa subsp. multiplex		Mag1 15928950	1992975	Contig	2025-09-17	DBIGYM01	676	2143	Xylella fastidiosa subsp. multiplex Mag1 15928950
																																		Xylella fastidiosa subsp. fastidiosa Mag1 5321934	GCA_052692545.1	ASM5269254v1	Xylella fastidiosa subsp. fastidiosa		Mag1 5321934	2426446	Contig	2025-09-17	DBIGYN01	135	2263	Xylella fastidiosa subsp. fastidiosa Mag1 5321934
																																		Xylella sp. Mag1 12451683	GCA_052692575.1	ASM5269257v1	Xylella sp.		Mag1 12451683	2543391	Complete Genome	2025-09-17	DBIGYE01	1		Xylella sp. Mag1 12451683
																																		Xylella fastidiosa DSM 10026	GCA_900129695.1	IMG-taxon 2595698223 annotated assembly	Xylella fastidiosa	DSM 10026		2431652	Scaffold	2016-12-03	FQWN01	63	2345	Xylella fastidiosa DSM 10026
																																			GCA_900129695.1	IMG-taxon 2595698223 annotated assembly	Xylella fastidiosa	DSM 10026

## Sheet: Alphabaculovirus 
Alphabaculovirus Group I					Alphabaculovirus Group II					Betabaculovirus					Deltabaculovirus
Name	Strain/Isolate/Genotype	Acronym	GB Accession		Name	Strain/Isolate/Genotype	Acronym	GB Accession		Denomination	Strain/Isolate/Genotype	Acronym	GB Accession		Denomination	Strain/Isolate/Genotype	Acronym	GB Accession
Antheraea pernyi MNPV	Isolate L2	AnpeMNPV-L2	EF207986		Adoxophyes honmai NPV	—	AdhoNPV	NC_004690		Adoxophyes orana GV	—	AdorGV	NC_005038		Culex nigripalpus NPV	Florida1997	CuniNPV	NC_003084
Antheraea pernyi NPV	Isolate Z	AnpeNPV-Z	NC_008035.3		Adoxophyes orana NPV	—	AdorNPV	NC_011423		Adoxophyes orana GV	Strain Miyazaki	AdorGV-Miy	KM226332
Antheraea pernyi NPV	Strain Liaoning	AnpeNPV-Li	LC194889		Agrotis ipsilon MNPV	—	AgipMNPV	NC_011345		Agrotis segetum GV	—	AgseGV	AY522332.4
Antheraea pernyi NPV	Liaoning	Anpe-CN	LC375540		Agrotis segetum NPV	—	AgseNPV	NC_007921		Agrotis segetum GV	Strain L1	AgseGV-L1	KC994902		Gammabaculovirus
Antheraea proylei NPV	Strain Manipur	AnprNPV-Ma	LC375539		Agrotis segetum NPV	B isolate English	AgseNPV-Beng	NC_025960		Agrotis segetum GV	Strain DA	AgseGV-DA	NC_039213		Denomination	Strain/Isolate/Genotype	Acronym	GB Accession
Antheraea proylei NPV	Strain Manipur/ isolate AnprNPV-TS	AnprNPV-TS	KY979487		Apocheima cinerarium NPV	—	ApciNPV	NC_018504		Choristoneura occidentalis GV	—	ChocGV	NC_008168		Neodiprion lecontei NPV	—	NeleNPV	NC_005906
Antheraea proylei NPV	Strain TkhulenIBD	AnprNPV-TK	MH797002		Buzura suppressaria NPV	Isolate Hubei	BusuNPV	NC_023442		Clostera anachoreta GV	Isolate HBHN	ClanGV	NC_015398		Neodiprion sertifer NPV	—	NeseNPV	NC_005905
Antheraea yamamai NPV	Strain Nagano	AnyaNPV-Na	LC375537		Buzura suppressaria NPV	Isolate Guangxi	BusuNPV-G	KM986882		Clostera anastomosis GV	Strain Henan	CalGV-H	NC_022646		Neodiprion abietis NPV	—	NeabNPV	DQ317692
Anticarsia gemmatalis MNPV	Isolate 2D	AgMNPV	NC_008520.2		Buzura suppressaria NPV	Isolate CNPSo-25	BisuNPV-CNPSo-25	MT561366		Clostera anastomosis GV	Strain B	ClasGV-B	NC_038371
Anticarsia gemmatalis MNPV	Isolate Ag-01	AgMNPV-01	MG746625		Chrysodeixis chalcites NPV	—	ChchNPV	NC_007151		Cnaphalocrocis medinalis GV	Strain Enping	CnmeGV-E	NC_029304.2
Anticarsia gemmatalis MNPV	Isolate Ag-16	AgMNPV-16	MG746626		Chrysodeixis chalcites NPV	Genotype TF1-C	ChchNPV-TF1C	JX560539		Cnaphalocrocis medinalis GV	—	CnmeGV	KP658210
Anticarsia gemmatalis MNPV	Isolate 26	AgMNPV-26	KR815455		Chrysodeixis chalcites NPV	Genotype TF1-H	ChchNPV-TF1H	JX560542		Cryptophlebia leucotreta GV	—	CrleGV	NC_005068
Anticarsia gemmatalis MNPV	Isolate 27	AgMNPV-27	KR815456		Chrysodeixis chalcites NPV	Genotype TF1-B	ChchNPV-TF1B	JX560540		Cydia pomonella GV	—	CpGV	NC_002816
Anticarsia gemmatalis MNPV	Isolate 28	AgMNPV-28	KR815457		Chrysodeixis chalcites NPV	Genotype TF1-G	ChchNPV-TF1G	JX560541		Cydia pomonella GV	Isolate CpGV-E2	CpGV-E2	KM217577
Anticarsia gemmatalis MNPV	Isolate 29	AgMNPV-29	KR815458		Chrysodeixis chalcites NPV	Genotype TF1-A	ChchNPV-TF1A	JX535500		Cydia pomonella GV	Isolate CpGV-S	CpGV-S	KM217573
Anticarsia gemmatalis MNPV	Isolate 30	AgMNPV-30	KR815459		Chrysodeixis includens NPV	Isolate ChinNPV-1	ChinNPV-1	MK746083		Cydia pomonella GV	Isolate CpGV-I12	CpGV-I12	KM217576
Anticarsia gemmatalis MNPV	Isolate 31	AgMNPV-31	KR815460		Chrysodeixis includens NPV	Isolate ChinNPV-MG.A	ChinNPV-MGA	MN542939		Cydia pomonella GV	Isolate CpGV-M	CpGV-M	KM217575
Anticarsia gemmatalis MNPV	Isolate 32	AgMNPV-32	KR815461		Chrysodeixis includens NPV	Isolate ChinNPV-MG.B	ChinNPV-MGB	MN542938		Cydia pomonella GV	Isolate CpGV-I07	CpGV-I07	KM217574
Anticarsia gemmatalis MNPV	Isolate 33	AgMNPV-33	KR815462		Chrysodeixis includens NPV	Isolate ChinNPV-MT.A	ChinNPV-MTA	MN689112		Cydia pomonella GV	Isolate CpGV-ALE	CpGV-ALE	MN696165
Anticarsia gemmatalis MNPV	Isolate 34	AgMNPV-34	KR815463		Chrysodeixis includens NPV	Isolate ChinNPV-MT.B	ChinNPV-MTB	MN689113		Cydia pomonella GV	Isolate CpGV-JQ	CpGV-JQ	MN696166
Anticarsia gemmatalis MNPV	Isolate 35	AgMNPV-35	KR815464		Chrysodeixis includens NPV	Isolate ChinNPV-MT.C	ChinNPV-MTC	MN689114		Cydia pomonella GV	Isolate CpGV-KS1	CpGV-KS1	MN696167
Anticarsia gemmatalis MNPV	Isolate 36	AgMNPV-36	KR815465		Chrysodeixis includens NPV	Isolate ChinNPV-MT.D	ChinNPV-MTD	MN689115		Cydia pomonella GV	Isolate CpGV-KS2	CpGV-KS2	MN696168
Anticarsia gemmatalis MNPV	Isolate 37	AgMNPV-37	NC_031761		Chrysodeixis includens NPV	Isolate ChinNPV-MT.E	ChinNPV-MTE	MN689116		Cydia pomonella GV	Isolate CpGV-SA	CpGV-SA	MN075941
Anticarsia gemmatalis MNPV	Isolate 38	AgMNPV-38	KR815467		Clanis bilineata NPV	Isolate DZ1	ClbiNPV	NC_008293		Cydia pomonella GV	Isolate CpGV-WW	CpGV-WW	MN696169
Anticarsia gemmatalis MNPV	Isolate 39	AgMNPV-39	KR815468		Cryptophlebia peltastica NPV	Isolate SA	CrpeNPV	NC_055500		Cydia pomonella GV	Isolate CpGV-ZY	CpGV-ZY	MN696171
Anticarsia gemmatalis MNPV	Isolate 40	AgMNPV-40	KR815469		Ectropis obliqua NPV	Strain A1	EcobNPV	NC_008586		Cydia pomonella GV	Isolate CpGV-ZY2	CpGV-ZY2	MN696170
Anticarsia gemmatalis MNPV	Isolate 42	AgMNPV-42	KR815470		Ectropis obliqua NPV	Strain Unioasis 1	EcobNPV-U1	KC960018		Diatraea saccharalis GV	Isolate Parana-2009	DisaGV-P09	NC_028491
Anticarsia gemmatalis MNPV	Isolate 43	AgMNPV-43	KR815471		Ectropis obliqua NPV	Strain QF4	EcoNPV-QF4	MZ394738		Epinotia aporema GV	—	EpapGV	NC_018875
Autographa californica MNPV	Clone C6	AcMNPV	NC_001623		Erannis ankeraria NPV	Isolate wlcb	EranNPV	OK091173		Erinnyis ello ello GV	Strain BrS86	ErelGV	NC_025257
Autographa californica MNPV	Strain E2	AcMNPV-E2	KM667940		Euproctis digramma NPV	Strain 424	ArdiNPV	MN233792		Erinnyis ello GV	Isolate 00	ErelGV-00	KX859082
Autographa californica MNPV	Isolate WP10	AcMNPV-WP10	KM609482		Euproctis pseudoconspersa NPV	—	EupsNPV	NC_012639		Erinnyis ello GV	Isolate 94	ErelGV-94	KX859079
Bombyx mandarina NPV	Isolate S1	BomaNPV-S1	NC_012672		Gynaephora ruoergensis NPV	—	GyruNPV	MW173388		Erinnyis ello GV	Isolate 98	ErelGV-98	KX859080
Bombyx mandarina NPV	Isolate S2	BomaNPV-S2	JQ071499		Helicoverpa armigera MNPV	—	HaMNPV	NC_011615		Erinnyis ello GV	Isolate 99	ErelGV-99	KX859081
Bombyx mori NPV	Isolate T3	BmNPV	NC_001962		Helicoverpa armigera NPV	Isolate Australia	HaNPV-Aus	JN584482		Erinnyis ello GV	Isolate AC	ErelGV-AC	KX859083
Bombyx mori NPV	Strain Cubic	BmNPV-Cub	JQ991009		Helicoverpa armigera NPV	Strain C1	HaNPV-C1	NC_003094.2		Erinnyis ello GV	Isolate PA	ErelGV-PA	KX859084
Bombyx mori NPV	Strain Guangxi	BmNPV-Gua	JQ991011		Helicoverpa armigera NPV	Strain G4	HaNPV-G4	NC_002654.2		Helicoverpa armigera GV	—	HearGV	NC_010240
Bombyx mori NPV	Strain India	BmNPV-Ind	JQ991010		Helicoverpa armigera SNPV	Strain NNg1	HaSNPV	NC_011354		Hyphantria cunea GV	Isolate Hc1	HycuGV-Hc1	MH923363
Bombyx mori NPV	Strain Zhejiang	BmNPV-Zhe	JQ991008		Helicoverpa armigera SNPV	Isolate H25EA1	HaSNPV-H25EA1	KJ922128		Matsumuraeses phaseoli GV	Strain IOZ01	MaphGV	MT844067
Bombyx mori NPV	Isolate C1	BmNPV-C1	KF306215		Helicoverpa armigera SNPV	Strain AC53	HaSNPV-AC53	NC_024688		Mocis latipes GV	Isolate Southern Brazil	MolaGV	NC_029996
Bombyx mori NPV	Isolate C2	BmNPV-C2	KF306216		Helicoverpa armigera NPV	Strain SP1A	HaNPV-SP1A	KJ701032		Mythimna unipuncta GV	Isolate MyunGV#8	MyunGV	NC_033780.2
Bombyx mori NPV	Isolate C6	BmNPV-C6	KF306217		Helicoverpa armigera NPV	Strain SP1B	HaNPV-SP1B	KJ701033		Phthorimaea operculella GV	—	PhopGV	NC_004062
Bombyx mori NPV	Strain Brazilian	BmNPV-Bra	KJ186100		Helicoverpa armigera NPV	Strain L1	HaNPV-L1	KT013224		Phthorimaea operculella GV	Isolate SA	PhopGV-SA	KU666536
Bombyx mori NPV	Strain La	BmNPV-La	LC500465		Helicoverpa armigera NPV	Strain LB1	HaNPV-LB1	KJ701029		Phthorimaea operculella GV	Isolate CR3.1	PhopGV-CR3.1	MK033565
Bombyx mori NPV	Isolate Baoshan	BmNPV-Bao	MT501299		Helicoverpa armigera NPV	Strain LB3	HaNPV-LB3	KJ701030		Phthorimaea operculella GV	Isolate CR5.1	PhopGV-CR5.1	MK033566
Catopsilia pomona	Isolate 416	CapoNPV	NC_030240		Helicoverpa armigera NPV	Strain LB6	HaNPV-LB6	KJ701031		Phthorimaea operculella GV	Isolate CR1.1	PhopGV-CR1.1	MK033567
Choristoneura fumiferana MNPV	—	CfMNPV	NC_004778.3		Helicoverpa armigera NPV	Strain AC53T4.1	HaSNPV-T4-1	KU738902		Phthorimaea operculella GV	Isolate CR1.2	PhopGV-CR1.2	MK033568
Choristoneura fumiferana Def MNPV	—	CfDEFMNPV	NC_005137.2		Helicoverpa armigera NPV	Strain AC53T4.2	HaSNPV-T4-2	KU738903		Phthorimaea operculella GV	Isolate CR2.1	PhopGV-CR2.1	MK033569
Choristoneura murinana NPV	Strain Darmstadt	ChmuNPV	NC_023177		Helicoverpa armigera NPV	Strain AC53C1	HaSNPV-C1	KU738896		Phthorimaea operculella GV	Isolate IT1.1	PhopGV-IT1.1	MK033570
Choristoneura occidentalis NPV	Isolate BC1	ChocNPV	NC_021925		Helicoverpa armigera NPV	Strain AC53C3	HaSNPV-C3	KU738897		Phthorimaea operculella GV	Isolate LS1.1	PhopGV-LS1.1	MK033571
Choristoneura rosaceana NPV	Isolate NB1	ChroNPV	NC_021924		Helicoverpa armigera NPV	Strain AC53C5	HaSNPV-C5	KU738898		Phthorimaea operculella GV	Isolate LS1.2	PhopGV-LS1.2	MK033572
Choristoneura diversana NPV	Isolate Hokkaido	ChdiNPV	LC516821		Helicoverpa armigera NPV	Strain AC53C6	HaSNPV-C6	KU738899		Phthorimaea operculella GV	Isolate LS2.1	PhopGV-LS2.1	MK033573
Condylorrhiza vestigialis MNPV	—	CoveMNPV	NC_026430		Helicoverpa armigera NPV	Strain AC53C9	HaSNPV-C9	KU738900		Phthorimaea operculella GV	Isolate LS3.1	PhopGV-LS3.1	MK033574
Cyclophragma undans NPV	Isolate Whiov	CyunNPV-Wh	NC_055467		Helicoverpa armigera NPV	Isolate HearNPV-TR	HearNPV-TR	MK507817		Phthorimaea operculella GV	Isolate R	PhopGV-R	MK033575
Dasychira pudibunda NPV	Isolate ML1	DapuNPV	KP747440		Helicoverpa armigera NPV	Strain WV104	—	MT810812		Phthorimaea operculella GV	Isolate Ym.1	PhopGV-Ym.1	MK033576
Dendrolimus kikuchii NPV	Strain YN	DekiNPV	JX193905		Helicoverpa assulta NPV	Isolate HasNPV-DJ0031	HasNPV-DJ0031	MG569706		Pseudaletia unipuncta GV	Strain Hawaiian	PsunGV	NC_013772
Dione juno NPV	Isolate Araguari-MG	Araguari-MG	MK558262		Helicoverpa SNPV	Strain AC53T2	HaSNPV-T2	KU738901		Pieris rapae GV	Isolate Wuhan	PiraGV	NC_013797
Epiphyas postvittana NPV	—	EppoNPV	NC_003083		Helicoverpa SNPV	Strain AC53T5	HaSNPV-T5	KU738904		Pieris rapae GV	Strain E3	PiraGV-E3	GU111736
Hyphantria cunea NPV	—	HycuNPV	NC_007767		Helicoverpa zea NPV	—	HezeNPV	NC_003349		Pieris rapae GV	South Korea	PiraGV-SK	JX968491
Hyphantria cunea NPV	Isolate BJ	HycuNPV-BJ	OL686894		Helicoverpa zea SNPV	Strain HS-18	HezeSNPV-HS18	KJ004000		Pieris rapae GV	Strain WV1010	PiraGV-WV1010	MW306663
Hyphantria cunea NPV	Isolate HB	HycuNPV-HB	OL686893		Helicoverpa zea SNPV	Isolate Br/South	HezeSNPV-Br/South	KM596835		Plodia interpunctella GV	Isolate Cambridge	PlinGV	NC_032255
Lonomia obliqua MNPV	Isolate SP/2000	LoobMNPV	NC_043520		Hemileuca sp NPV	—	HespNPV	NC_021923		Plutella xylostella GV	—	PxGV	NC_002593
Maruca vitrata NPV	—	MaviNPV	NC_008725		Hyposidra talaca NPV	—	HytaNPV	NC_055453.1		Plutella xylostella GV	Isolate SA	PlxyGV-SA	KU666537
Orgyia pseudotsugata MNPV	—	OpMNPV	NC_001875.2		Lambdina fiscellaria NPV	Isolate GR15	LafiNPV-GR15	NC_026922		Plutella xylostella GV	Isolate C	PlxyGV-C	KU529791
Orgyia pseudotsugata SNPV	Isolate MEM	OpSNPV-MEM	MZ127289		Leucania separata NPV	Strain AH1	LeseNPV	NC_008348		Plutella xylostella GV	Isolate K	PlxyGV-K	KU529792
Oxyplax ochracea NPV	Isolate 435	OxocNPV-435	NC_043529		Lymantria dispar MNPV	—	LdMNPV	NC_001973		Plutella xylostella GV	Isolate M	PlxyGV-M	KU529793
Philosamia cynthia ricini NPV	—	PhcyNPV	JX404026		Lymantria dispar MNPV	Isolate LdMNPV-27	LdMNPV-27	KP027546.2		Plutella xylostella GV	Isolate T	PlxyGV-T	KU529794
Plutella xylostella MNPV	Isolate CL3	PlxyMNPV	NC_008349		Lymantria dispar MNPV	Strain 3029	LdMNPV-3029	KM386655		Plutella xylostella GV	Isolate W	PlxyGV-W	MN099284
Rachiplusia nu MNPV	Isolate VPN54	RanuMNPV	MK419956		Lymantria dispar MNPV	Isolate 2161	LdMNPV-2161	KF695050.2		Plutella xylostella GV	Isolate B	PlxyGV-B	MN099285
Samia cynthia NPV	Isolate Nagano	SacyNPV-Na	LC375538		Lymantria dispar MNPV	Isolate BNP	LdMNPV-BNP	KU377538		Plutella xylostella GV	Isolate NW	PlxyGV-NW	MN099286
Samia ricini NPV	Isolate Guangxi	SariNPV-Gu	LC375541		Lymantria dispar MNPV	Isolate RR01	LdMNPV-RR01	KX618634		Spodoptera frugiperda GV	Isolate VG008	SpfrGV	NC_026511
Samia ricini NPV	Isolate Mondulkiri	SariNPV-Mo	LC375542		Lymantria dispar MNPV	Isolate Aba624	LdMNPV-Aba624	KT626572		Spodoptera frugiperda GV	Isolate ARG	SpfrGV-ARG	MH170055
Samia ricini NPV	Isolate Son La	SariNPV-SL	LC375543		Lymantria dispar MNPV	Strain 3041	LdMNPV-3041	KT626571		Spodoptera litura GV	Strain K1	SpltGV	NC_009503
Spilosoma obliqua NPV	Isolate IIPR	SpobNPV-IIPR	KY550224		Lymantria dispar MNPV	Strain 3054	LdMNPV-3054	KT626570		Trichoplusia ni GV	Isolate LBIV-12	TrniGV-LBIV12	KU752557
Thysanoplusia orichalcea NPV	Isolate P2	ThorNPV-P2	NC_019945		Lymantria dispar MNPV	Isolate 45/0	LdMNPV-45/0	KU862282		Xestia c-nigrum GV	—	XecnGV	NC_002331
					Lymantria dispar MNPV	Strain H2	LdMNPV-H2	MK264918
					Lymantria dispar MNPV	Strain J2	LdMNPV-J2	MK089451
					Lymantria dispar MNPV	Isolate HrB	LdMNPV-HrB	MT782112
					Lymantria dispar MNPV	Isolate HrB-NJSS	LdMNPV-HrB-NJSS	MT782113
					Lymantria dispar MNPV	Isolate LDMN_Nsk06	LdMNPV-Nsk06	MK411291
					Lymantria dispar MNPV	Isolate LDMN_Nsk07	LdMNPV-Nsk07	MK411292
					Lymantria dispar MNPV	Strain NSh-07	LdMNPV-NSh07	MN661137
					Lymantria xylina MNPV	Isolate LyxyMNPV-5	LyxyMNPV	NC_013953
					Malacosoma neustria NPV	Isolate ManeNPV-T2	ManeNPV-T2	NC_040606
					Mamestra brassicae MNPV	Isolate Chb1	MabrMNPV-Chb1	JX138237.2
					Mamestra brassicae MNPV	Isolate CTa	MabrMNPV-CTa	KJ871680
					Mamestra brassicae MNPV	Isolate K1	MabrMNPV-K1	NC_023681
					Mamestra configurata NPV	Strain A90-2	McNPV-90-2	NC_003529
					Mamestra configurata NPV	Strain A90-4	McNPV-90-4	AF539999
					Mamestra configurata NPV	Strain B	McNPV-B	NC_004117
					Mamestra configurata NPV	Isolate 94-2	McNPV-94	MN320360
					Mamestra configurata NPV	Isolate Ls	McNPV-Ls	MN395659
					Mamestra configurata NPV	Isolate SK256	McNPV-SK256	MN337871
					Mamestra configurata NPV	Isolate SK156	McNPV-SK156	MK252969
					Mamestra configurata NPV	Isolate AB260	McNPV-AB260	MK409385
					Mythimna unipuncta NPV	Strain #7	MyunNPV-7	NC_043530
					Mythimna unipuncta NPV	Strain KY310	MyunNPV-KY310	MH124167
					Neophasia NPV	Isolate 11	NespNPV	MK293724
					Olene mendosa NPV	Isolate 435	OlmeNPV	MZ766431
					Operophtera brumata NPV	Isolate MA	OpbrNPV-MA	NC_040621
					Orgyia leucostigma NPV	Isolate CFS77	OrleNPV	NC_010276
					Peridroma sp NPV	Isolate GR-167	PespNPV	NC_024625
					Perigonia lusca SNPV	—	PeluSNPV	NC_027923
					Pseudoplusia includens SNPV	IE	PsinSNPV-IE	NC_026268
					Pseudoplusia includens SNPV	IA	PsinSNPV-IA	KU669289
					Pseudoplusia includens SNPV	IB	PsinSNPV-IB	KU669290
					Pseudoplusia includens SNPV	IC	PsinSNPV-IC	KU669291
					Pseudoplusia includens SNPV	ID	PsinSNPV-ID	KU669292
					Pseudoplusia includens SNPV	IF	PsinSNPV-IF	KU669293
					Pseudoplusia includens SNPV	IG	PsinSNPV-IG	KU669294
					Spodoptera cosmioides NPV	Isolate VPN72	SpcoNPV	MK419955
					Spodoptera eridania NPV	Isolate 251	SperNPV-251	NC_055502
					Spodoptera eridania NPV	Isolate CNPSo-165	SperNPV-CNPSo-165	MT040195
					Spodoptera exempta NPV	Strain 244.1	SpexNPV	NC_055455
					Spodoptera exigua MNPV	—	SeMNPV	NC_002169
					Spodoptera exigua MNPV	Isolate HT-SeG25	SeMNPV-HT-SeG25	HG425347.2
					Spodoptera exigua MNPV	Isolate HT-SeG24	SeMNPV-HT-SeG24	HG425346
					Spodoptera exigua MNPV	Isolate VT-SeAl1	SeMNPV-VT-SeAl1	HG425343
					Spodoptera exigua MNPV	Isolate HT-SeSP2A	SeMNPV-HT-SeSP2A	HG425349.2
					Spodoptera exigua MNPV	Isolate HT-SeG26	SeMNPV-HT-SeG26	HG425348
					Spodoptera exigua MNPV	Isolate VT-SeAl2	SeMNPV-VT-SeAl2	HG425344
					Spodoptera exigua MNPV	Isolate VT-SeOx4	SeMNPV-VT-SeOx4	HG425345
					Spodoptera exigua MNPV	Isolate SeMNPV-QD	SeMNPV-QD	MH370144
					Spodoptera exigua MNPV	Isolate WV103	SeMNPV-WV103	MN481987
					Spodoptera frugiperda MNPV	Isolate 3AP2	SfMNPV-3AP2	NC_009011.2
					Spodoptera frugiperda MNPV	Isolate Nicaraguan	SfMNPV-Nic	HM595733
					Spodoptera frugiperda MNPV	Isolate Nicaraguan DefG	SfMNPV-NicG	JF899325
					Spodoptera frugiperda MNPV	Strain 19	SfMNPV-19	EU258200
					Spodoptera frugiperda MNPV	Isolate Colombian	SfMNPV-Col	KF891883
					Spodoptera frugiperda MNPV	Isolate ARG-M	SfMNPV-ARGM	MW162628
					Spodoptera frugiperda MNPV	Isolate IIBBL BCIPV 1197	SfMNPV-1197	MK503925
					Spodoptera frugiperda MNPV	Isolate IIBBL BCIPV 281	SfMNPV-281	MK503923
					Spodoptera frugiperda MNPV	Isolate IIBBL BCIPV 459	SfMNPV-459	MK503924
					Spodoptera frugiperda MNPV	Isolate KA1	SfMNPV-AKA1	MZ292981
					Spodoptera littoralis NPV	Isolate AN1956	SpliNPV-AN1956	NC_038369
					Spodoptera littoralis NPV	Isolate Tun2	SpliNPV-Tun2	MG958660
					Spodoptera litura II MNPV	—	SpltMNPV-II	NC_011616
					Spodoptera litura MNPV	Strain G2	SpltMNPV-G2	NC_003102
					Spodoptera litura NPV	Strain WV108	SpltMNPV-WV108	MZ290131
					Sucra jujuba NPV	Isolate 473	SujuNPV-473	KJ676450
					Trabala vishnou gigantina NPV	Strain wuqi	TrviNPV	MW645368
					Troides aeacus NPV	Isolate wt	TraeNPV	MH077961
					Trichoplusia ni SNPV	—	TnSNPV	NC_007383
					Trichoplusia ni SNPV	Isolate LBIV-4	TnSNPV	MH577296
					Urbanus proteus NPV	Isolate Southern Brazil	UrprNPV	NC_029997.2
